# Supplementary material for: GATA3 zinc finger 2 mutations reprogram the breast cancer transcriptional network
Source: Nat Commun. 2018 Mar 13;9:1059. doi: 10.1038/s41467-018-03478-4 (PMC5849768; doi:10.1038/s41467-018-03478-4)
Supplement: Supplementary file 4 — Supplementary Data 1 [file 41467_2018_3478_MOESM4_ESM.xlsx]

## Sheet: Sheet1
Supplementary Data. Differentially expressed genes
Genes	baseMean	log2FoldChange	FDR	Comparison	Data matched (Waddell Breast)	PR associated (Waddell Breast)	Data matched (Pawitan Breast)	Under-expressed (Pawitan Breast)
LOC100129931	271.46	5.31527	2.94621e-160	T47D P4 vs Vehicle	no	no	no	no
PHACTR3	74.209	4.89364	2.62416e-60	T47D P4 vs Vehicle	no	no	no	no
SDPR	36.7059	4.84667	6.98435e-51	T47D P4 vs Vehicle	no	no	no	no
MAFB	1171.5	4.79357	2.59874e-261	T47D P4 vs Vehicle	no	no	no	no
ZBED2	103.142	4.73109	3.72781e-74	T47D P4 vs Vehicle	no	no	no	no
DEFB132	114.207	4.39995	1.50654e-60	T47D P4 vs Vehicle	no	no	no	no
ALPL	155.993	4.31156	3.27263e-76	T47D P4 vs Vehicle	no	no	no	no
ANKRD35	101.927	4.16763	2.83424e-50	T47D P4 vs Vehicle	no	no	no	no
ZBTB7C	204.69	4.09234	2.93905e-122	T47D P4 vs Vehicle	no	no	no	no
SCNN1G	156.822	3.98534	4.96487e-79	T47D P4 vs Vehicle	no	no	no	no
PRDM1	327.295	3.90805	5.29544e-116	T47D P4 vs Vehicle	no	no	no	no
ANKRD63	39.8272	3.85688	1.58155e-37	T47D P4 vs Vehicle	no	no	no	no
SGK1	707.082	3.83511	5.54637e-195	T47D P4 vs Vehicle	no	no	no	no
RP1	23.7712	3.79762	1.58009e-29	T47D P4 vs Vehicle	no	no	no	no
APLN	142.25	3.794	7.58624e-55	T47D P4 vs Vehicle	no	no	no	no
PRPH2	20.9583	3.78252	2.30954e-28	T47D P4 vs Vehicle	no	no	no	no
PDK4	363.668	3.67082	2.33443e-136	T47D P4 vs Vehicle	no	no	no	no
KRT5	29.5248	3.64242	3.14526e-27	T47D P4 vs Vehicle	no	no	no	no
RBP2	33.2078	3.57523	2.28937e-30	T47D P4 vs Vehicle	no	no	no	no
ADGRA2	215.455	3.52379	2.44009e-102	T47D P4 vs Vehicle	no	no	no	no
KLF4	1009.72	3.50584	2.60362e-255	T47D P4 vs Vehicle	no	no	no	no
PKP1	27.9567	3.41831	7.78185e-28	T47D P4 vs Vehicle	no	no	no	no
LOC100132813	52.8724	3.41301	2.59065e-29	T47D P4 vs Vehicle	no	no	no	no
KCNC1	208.61	3.39862	1.23961e-69	T47D P4 vs Vehicle	no	no	no	no
CHRM4	43.8883	3.36096	1.22582e-25	T47D P4 vs Vehicle	no	no	no	no
C1orf116	239.21	3.34378	7.77221e-68	T47D P4 vs Vehicle	no	no	no	no
ARL4D	1437.13	3.29408	2.52405e-245	T47D P4 vs Vehicle	no	no	no	no
SYBU	1224.92	3.26826	8.1326e-228	T47D P4 vs Vehicle	no	no	no	no
KLF15	65.7509	3.25823	1.44302e-25	T47D P4 vs Vehicle	no	no	no	no
TMEM63C	399.062	3.24482	8.43235e-74	T47D P4 vs Vehicle	no	no	no	no
DLL4	16.4342	3.22682	2.66201e-20	T47D P4 vs Vehicle	yes	yes	yes	no
MAP7D2	45.7454	3.20749	3.59309e-25	T47D P4 vs Vehicle	no	no	no	no
SLC25A18	403.515	3.20725	6.40412e-99	T47D P4 vs Vehicle	no	no	no	no
SV2B	9.59261	3.20696	2.47747e-19	T47D P4 vs Vehicle	yes	no	yes	yes
SCRG1	15.3667	3.20275	8.83165e-20	T47D P4 vs Vehicle	no	no	no	no
FAXDC2	40.9807	3.11943	1.51466e-26	T47D P4 vs Vehicle	no	no	no	no
TSC22D3	4250.57	3.11789	0	T47D P4 vs Vehicle	no	no	no	no
JAG1	164.182	3.09175	7.04806e-62	T47D P4 vs Vehicle	yes	no	yes	no
MOGAT2	12.5556	3.07216	7.47676e-18	T47D P4 vs Vehicle	no	no	no	no
LINC01018	33.8296	3.05366	1.20441e-22	T47D P4 vs Vehicle	no	no	no	no
IL20RA	2884.93	3.0491	0	T47D P4 vs Vehicle	no	no	no	no
CCDC96	137.062	3.03566	8.80557e-59	T47D P4 vs Vehicle	yes	yes	yes	no
SEPT14	17.8892	3.03213	4.19801e-18	T47D P4 vs Vehicle	no	no	no	no
F3	222.813	2.9943	2.65107e-55	T47D P4 vs Vehicle	no	no	no	no
ACOT6	194.952	2.98243	9.0876e-74	T47D P4 vs Vehicle	no	no	no	no
SPSB1	312.807	2.96804	7.22725e-108	T47D P4 vs Vehicle	yes	no	yes	no
PPP1R14C	38.4397	2.83294	2.87512e-19	T47D P4 vs Vehicle	no	no	no	no
ADAM33	12.7239	2.83155	3.43139e-15	T47D P4 vs Vehicle	no	no	no	no
FZD5	475.296	2.80781	9.20529e-119	T47D P4 vs Vehicle	no	no	no	no
TMEM173	188.117	2.79081	9.77599e-52	T47D P4 vs Vehicle	no	no	no	no
SPEG	30.218	2.77894	3.06203e-18	T47D P4 vs Vehicle	no	no	no	no
FAM105A	414.919	2.75594	3.26327e-82	T47D P4 vs Vehicle	no	no	no	no
CEBPD	149.748	2.74997	6.05983e-36	T47D P4 vs Vehicle	no	no	no	no
PALMD	760.483	2.74621	1.52353e-94	T47D P4 vs Vehicle	no	no	yes	yes
SLC6A12	128.563	2.74448	6.39347e-57	T47D P4 vs Vehicle	yes	yes	yes	no
ZC3H12A	571.599	2.73269	2.45009e-46	T47D P4 vs Vehicle	no	no	no	no
KLF5	400.626	2.73094	3.14438e-106	T47D P4 vs Vehicle	no	no	no	no
CSRNP1	774.066	2.70092	4.68231e-86	T47D P4 vs Vehicle	no	no	no	no
TNFRSF17	8.35027	2.69955	9.30447e-14	T47D P4 vs Vehicle	yes	no	yes	yes
STAT5A	195.796	2.69762	3.95187e-45	T47D P4 vs Vehicle	no	no	no	no
FKBP1B	111.858	2.65052	2.01553e-24	T47D P4 vs Vehicle	yes	no	yes	yes
GJB2	225.515	2.64462	3.04163e-80	T47D P4 vs Vehicle	yes	no	yes	no
PLA2G4E	10.719	2.63384	3.917e-13	T47D P4 vs Vehicle	no	no	no	no
SEC14L2	1444.32	2.62727	2.5826e-213	T47D P4 vs Vehicle	no	no	no	no
NDRG1	229.662	2.60745	9.32633e-57	T47D P4 vs Vehicle	no	no	no	no
RANBP3L	337.498	2.58848	5.23454e-55	T47D P4 vs Vehicle	no	no	no	no
TRIM22	30.5032	2.5772	2.5093e-14	T47D P4 vs Vehicle	no	no	no	no
LHX1	23.532	2.55908	1.12943e-15	T47D P4 vs Vehicle	yes	no	yes	no
SPATA41	14.6202	2.55869	8.63422e-13	T47D P4 vs Vehicle	no	no	no	no
LRRC31	312.25	2.55807	2.22902e-68	T47D P4 vs Vehicle	no	no	no	no
JAKMIP2	36.3031	2.53975	2.42497e-19	T47D P4 vs Vehicle	yes	no	yes	no
HS3ST3B1	505.177	2.53052	1.53334e-90	T47D P4 vs Vehicle	no	no	no	no
MMP25	77.9255	2.52702	2.44881e-27	T47D P4 vs Vehicle	yes	yes	no	no
CITED4	1147.83	2.51056	9.48733e-52	T47D P4 vs Vehicle	no	no	no	no
NEDD9	707.184	2.48561	2.00887e-152	T47D P4 vs Vehicle	yes	yes	yes	no
G6PC	13.9452	2.48385	4.15123e-12	T47D P4 vs Vehicle	no	no	no	no
SASH1	934.745	2.47921	5.54403e-194	T47D P4 vs Vehicle	no	no	no	no
FAM43A	316.269	2.46102	8.86739e-94	T47D P4 vs Vehicle	no	no	no	no
SYNM	125.933	2.45762	7.85774e-47	T47D P4 vs Vehicle	yes	no	yes	no
EFCAB12	37.7571	2.45647	7.53471e-15	T47D P4 vs Vehicle	no	no	no	no
PAQR5	46.3174	2.45287	1.73172e-20	T47D P4 vs Vehicle	yes	no	yes	no
ENPP3	22.9101	2.45183	6.17562e-14	T47D P4 vs Vehicle	no	no	no	no
MFSD2B	13.2108	2.43695	1.91861e-11	T47D P4 vs Vehicle	yes	no	no	no
CA4	7.82414	2.42171	3.25517e-11	T47D P4 vs Vehicle	yes	no	yes	no
DNAJB4	1080.78	2.4111	5.24177e-74	T47D P4 vs Vehicle	no	no	no	no
KBTBD11	66.9618	2.41021	4.78241e-26	T47D P4 vs Vehicle	yes	no	yes	no
ACER2	499.973	2.39683	1.0132e-105	T47D P4 vs Vehicle	yes	yes	no	no
MTCL1	414.352	2.39445	5.81011e-69	T47D P4 vs Vehicle	no	no	no	no
MAFF	129.673	2.38521	2.39817e-32	T47D P4 vs Vehicle	no	no	no	no
RCAN1	17310.8	2.3796	4.96562e-157	T47D P4 vs Vehicle	no	no	no	no
PLEKHF1	1098.63	2.37191	1.01045e-33	T47D P4 vs Vehicle	no	no	no	no
SNAI1	95.7224	2.36582	1.11496e-23	T47D P4 vs Vehicle	no	no	yes	no
PTGS1	35.4393	2.36555	8.94478e-17	T47D P4 vs Vehicle	yes	no	yes	no
DIXDC1	2031.53	2.35722	4.57246e-133	T47D P4 vs Vehicle	no	no	no	no
FOXO4	458.875	2.34809	2.98281e-83	T47D P4 vs Vehicle	yes	no	yes	no
ZBTB16	11.6816	2.34528	1.49375e-10	T47D P4 vs Vehicle	no	no	no	no
S100P	304.129	2.30527	7.33012e-67	T47D P4 vs Vehicle	yes	no	yes	no
RIPK4	1571.41	2.2836	1.22876e-133	T47D P4 vs Vehicle	no	no	no	no
ATP10A	2019.89	2.28182	3.97484e-132	T47D P4 vs Vehicle	no	no	no	no
AZGP1P1	37.9328	2.28134	1.39209e-15	T47D P4 vs Vehicle	no	no	no	no
HILPDA	9450.91	2.2428	1.19527e-300	T47D P4 vs Vehicle	no	no	no	no
FRK	458.281	2.23097	3.90223e-72	T47D P4 vs Vehicle	no	no	no	no
NCALD	264.794	2.22927	1.92262e-47	T47D P4 vs Vehicle	no	no	no	no
LINC01094	7.96539	2.17204	4.84347e-09	T47D P4 vs Vehicle	no	no	no	no
RHOB	6555.77	2.16857	7.98088e-100	T47D P4 vs Vehicle	yes	yes	yes	no
MMP28	62.3809	2.16794	8.01568e-20	T47D P4 vs Vehicle	yes	no	yes	yes
MT1F	50.9612	2.15987	1.65304e-17	T47D P4 vs Vehicle	yes	no	yes	no
TSC22D2	1412.38	2.15067	5.4669e-160	T47D P4 vs Vehicle	yes	no	yes	no
ADRB2	36.7612	2.14252	3.9009e-13	T47D P4 vs Vehicle	no	no	no	no
PACSIN1	2610.15	2.13367	2.43639e-59	T47D P4 vs Vehicle	yes	no	yes	no
PRICKLE1	20.8719	2.13124	5.18791e-10	T47D P4 vs Vehicle	no	no	no	no
SHROOM1	355.842	2.1188	1.19488e-40	T47D P4 vs Vehicle	yes	yes	yes	no
CDKN1C	14.656	2.11759	1.62375e-09	T47D P4 vs Vehicle	yes	no	yes	yes
KRT4	166.604	2.11155	1.68868e-30	T47D P4 vs Vehicle	no	no	no	no
PER2	1214.63	2.10833	1.06821e-119	T47D P4 vs Vehicle	no	no	no	no
CITED1	79.5385	2.09654	2.20061e-23	T47D P4 vs Vehicle	yes	yes	yes	no
IER5L	201.68	2.09574	3.20028e-17	T47D P4 vs Vehicle	yes	no	yes	no
FAM107B	6550.45	2.09487	1.59208e-110	T47D P4 vs Vehicle	no	no	no	no
DGKH	1068.75	2.08701	1.90206e-59	T47D P4 vs Vehicle	no	no	no	no
CECR6	31.2764	2.08298	3.29946e-12	T47D P4 vs Vehicle	no	no	no	no
BOC	182.837	2.06089	4.75911e-22	T47D P4 vs Vehicle	yes	no	yes	yes
C1orf95	7.68382	2.05939	3.73442e-08	T47D P4 vs Vehicle	yes	no	yes	yes
RHOBTB2	790.184	2.05367	5.21952e-67	T47D P4 vs Vehicle	no	no	no	no
FAM167A	100.741	2.04081	1.00834e-31	T47D P4 vs Vehicle	yes	no	yes	no
ACSS1	2104.09	2.03118	8.69744e-105	T47D P4 vs Vehicle	yes	no	yes	yes
SPATA13	949.364	2.02267	4.88425e-109	T47D P4 vs Vehicle	no	no	no	no
MYO10	2555.92	2.02221	2.9628e-250	T47D P4 vs Vehicle	yes	no	yes	no
ARHGEF26	3901.44	2.01519	1.57313e-152	T47D P4 vs Vehicle	no	no	no	no
ZNF703	3497.34	2.01451	6.18864e-79	T47D P4 vs Vehicle	no	no	no	no
SLC16A6	1506.18	2.01441	9.24146e-72	T47D P4 vs Vehicle	no	no	no	no
MFSD2A	137.425	2.01122	3.06102e-21	T47D P4 vs Vehicle	yes	no	yes	no
KCNG1	11.4059	2.01058	8.49088e-08	T47D P4 vs Vehicle	no	no	no	no
ERRFI1	3427.31	2.00943	9.13908e-175	T47D P4 vs Vehicle	no	no	no	no
TRIM55	26.1616	2.00831	5.0596e-10	T47D P4 vs Vehicle	yes	no	yes	no
HNF4G	19.6107	2.00708	1.08407e-09	T47D P4 vs Vehicle	yes	no	yes	no
INHBB	6210.6	2.00188	2.02513e-240	T47D P4 vs Vehicle	no	no	no	no
NXPH3	145.986	2.00151	2.95241e-22	T47D P4 vs Vehicle	yes	yes	yes	yes
MMP15	445.938	2.00017	2.5061e-36	T47D P4 vs Vehicle	yes	no	yes	no
EGF	780.262	1.98747	1.89638e-70	T47D P4 vs Vehicle	no	no	no	no
DUSP1	448.763	1.98485	9.80594e-66	T47D P4 vs Vehicle	no	no	no	no
EPHA2	164.1	1.98228	6.63045e-19	T47D P4 vs Vehicle	yes	no	yes	no
SLC15A2	29.3974	1.9744	6.76487e-10	T47D P4 vs Vehicle	no	no	no	no
FOSL2	490.514	1.97012	1.09511e-40	T47D P4 vs Vehicle	yes	no	yes	no
SERPINA3	50.3107	1.96975	1.49398e-11	T47D P4 vs Vehicle	yes	yes	yes	no
ELFN2	4.98308	1.96312	7.65344e-08	T47D P4 vs Vehicle	yes	no	no	no
MMP24	10.2189	1.95582	1.22235e-07	T47D P4 vs Vehicle	yes	no	yes	no
CLDN8	196.804	1.95515	3.75712e-38	T47D P4 vs Vehicle	no	no	no	no
KLKB1	6.81127	1.95417	2.19271e-07	T47D P4 vs Vehicle	yes	yes	yes	no
GPR146	40.7505	1.95311	1.54562e-12	T47D P4 vs Vehicle	no	no	no	no
PLCB2	36.7929	1.95269	5.26738e-14	T47D P4 vs Vehicle	yes	no	yes	yes
PRR15	410.652	1.933	8.12954e-50	T47D P4 vs Vehicle	no	no	no	no
FAM110C	476.185	1.93184	1.02086e-58	T47D P4 vs Vehicle	yes	yes	yes	no
F2R	113.901	1.92504	5.87072e-23	T47D P4 vs Vehicle	no	no	no	no
DSEL	37.9708	1.92342	5.12383e-11	T47D P4 vs Vehicle	no	no	no	no
RHOU	10.7171	1.9206	2.39891e-07	T47D P4 vs Vehicle	no	no	yes	no
ST3GAL4	3457.94	1.91405	1.10756e-56	T47D P4 vs Vehicle	no	no	no	no
NCEH1	3735.9	1.91356	4.922e-134	T47D P4 vs Vehicle	yes	no	yes	no
FAM46B	2536.97	1.91	3.83709e-46	T47D P4 vs Vehicle	no	no	no	no
PGF	12.558	1.90614	5.72506e-07	T47D P4 vs Vehicle	yes	no	yes	no
VDR	7296.45	1.90086	5.94685e-169	T47D P4 vs Vehicle	yes	no	yes	no
CREB3L2	3387.18	1.89601	9.06661e-162	T47D P4 vs Vehicle	no	no	no	no
PISD	3291.21	1.89278	1.74607e-59	T47D P4 vs Vehicle	no	no	no	no
ELMSAN1	3761.35	1.8902	2.65236e-147	T47D P4 vs Vehicle	no	no	no	no
JUN	2013.53	1.88534	2.19235e-118	T47D P4 vs Vehicle	no	no	no	no
HPD	28.2648	1.88506	2.3534e-09	T47D P4 vs Vehicle	no	no	yes	no
GRM6	4.26413	1.88503	1.46598e-07	T47D P4 vs Vehicle	yes	no	yes	no
CLMN	5535.34	1.87666	1.38145e-211	T47D P4 vs Vehicle	no	no	no	no
DOPEY2	5556	1.87285	1.07806e-267	T47D P4 vs Vehicle	no	no	no	no
PER1	675.336	1.87102	3.11047e-27	T47D P4 vs Vehicle	no	no	no	no
PADI6	4.37524	1.86869	1.6654e-07	T47D P4 vs Vehicle	no	no	no	no
CBR3-AS1	292.114	1.86602	9.6378e-40	T47D P4 vs Vehicle	no	no	no	no
CBX4	1262.52	1.85548	3.52679e-67	T47D P4 vs Vehicle	no	no	no	no
NFKBIA	3593	1.85543	2.75311e-107	T47D P4 vs Vehicle	no	no	no	no
CMTM7	1043.37	1.85302	1.07615e-92	T47D P4 vs Vehicle	no	no	no	no
PFKFB3	15294.3	1.85213	7.06346e-115	T47D P4 vs Vehicle	no	no	no	no
HGD	18.1192	1.84648	1.9869e-07	T47D P4 vs Vehicle	yes	yes	yes	no
HSD11B2	310.794	1.83891	2.85262e-28	T47D P4 vs Vehicle	no	no	no	no
RNF122	83.7353	1.83688	1.10979e-21	T47D P4 vs Vehicle	yes	no	yes	no
MGC12916	68.5767	1.83258	5.27148e-13	T47D P4 vs Vehicle	no	no	no	no
LRRC15	37.4642	1.8271	1.4333e-10	T47D P4 vs Vehicle	yes	yes	yes	no
MUC21	5.24509	1.82409	1.34069e-06	T47D P4 vs Vehicle	yes	no	no	no
PLLP	180.335	1.81865	1.78037e-26	T47D P4 vs Vehicle	no	no	no	no
ATP7B	1131.75	1.81194	2.6775e-98	T47D P4 vs Vehicle	yes	yes	yes	no
RASSF2	9.09674	1.81108	1.7088e-06	T47D P4 vs Vehicle	yes	no	yes	yes
CPM	121.961	1.81069	9.49901e-23	T47D P4 vs Vehicle	no	no	no	no
TMEM229B	2589.55	1.81053	3.32639e-73	T47D P4 vs Vehicle	no	no	yes	no
C2orf54	71.5196	1.80774	4.35007e-16	T47D P4 vs Vehicle	yes	no	yes	no
CDK6	274.549	1.80353	8.58628e-35	T47D P4 vs Vehicle	yes	no	yes	no
NLRP3	4.3093	1.80152	4.72744e-07	T47D P4 vs Vehicle	yes	no	yes	no
ARC	38.7629	1.79739	1.70234e-09	T47D P4 vs Vehicle	yes	no	yes	no
MT2A	2046.59	1.78738	2.65812e-20	T47D P4 vs Vehicle	yes	no	yes	no
FZD8	20.0094	1.78229	1.80128e-06	T47D P4 vs Vehicle	yes	no	yes	no
AVIL	84.3111	1.7707	8.2796e-20	T47D P4 vs Vehicle	yes	yes	yes	no
TNFRSF10A	851.393	1.76932	2.06157e-77	T47D P4 vs Vehicle	yes	no	no	no
PPL	4613.32	1.76775	1.43466e-79	T47D P4 vs Vehicle	yes	no	yes	no
CNTFR	10.5301	1.76392	3.54714e-06	T47D P4 vs Vehicle	yes	no	yes	no
BCAR1	1759.72	1.76336	5.19495e-21	T47D P4 vs Vehicle	yes	no	yes	no
ELL2	1125.57	1.76295	7.57978e-57	T47D P4 vs Vehicle	no	no	yes	no
FJX1	4314.85	1.76162	7.23954e-86	T47D P4 vs Vehicle	no	no	no	no
NPHP3	123.062	1.75964	6.19766e-17	T47D P4 vs Vehicle	yes	no	yes	no
LINC01588	196.184	1.75523	7.59702e-38	T47D P4 vs Vehicle	no	no	no	no
GAB2	1621.19	1.75446	1.99128e-135	T47D P4 vs Vehicle	yes	no	yes	no
SH3TC2	29.2784	1.75255	2.20179e-08	T47D P4 vs Vehicle	yes	no	yes	no
UNC5B	131.167	1.75195	1.45089e-17	T47D P4 vs Vehicle	yes	no	yes	no
SEPT5-GP1BB	40.2982	1.75035	4.36931e-09	T47D P4 vs Vehicle	no	no	no	no
SOX4	3606	1.75021	1.86309e-85	T47D P4 vs Vehicle	no	no	no	no
MTMR9	1421.15	1.74979	5.39382e-79	T47D P4 vs Vehicle	no	no	no	no
LINC00482	98.5159	1.74405	3.27562e-12	T47D P4 vs Vehicle	no	no	no	no
RRS1-AS1	57.9891	1.74267	5.05412e-14	T47D P4 vs Vehicle	no	no	no	no
SRGAP1	1174.33	1.73359	8.92159e-83	T47D P4 vs Vehicle	yes	no	yes	no
CECR2	120.132	1.72713	2.30374e-24	T47D P4 vs Vehicle	no	no	yes	no
FAM196A	20.7664	1.71859	1.15268e-07	T47D P4 vs Vehicle	yes	yes	yes	no
PDE4A	27.7902	1.71129	3.35196e-08	T47D P4 vs Vehicle	yes	no	yes	yes
ZNF385C	66.5408	1.70764	1.48646e-14	T47D P4 vs Vehicle	no	no	yes	no
RAPGEFL1	5563.44	1.70365	3.89458e-68	T47D P4 vs Vehicle	yes	yes	yes	no
DNAAF1	47.5135	1.69901	1.02395e-09	T47D P4 vs Vehicle	no	no	no	no
HLA-DMB	37.1885	1.69837	1.07739e-08	T47D P4 vs Vehicle	yes	no	yes	no
PNMT	9.09653	1.6926	1.18706e-05	T47D P4 vs Vehicle	yes	yes	yes	no
STEAP1	222.023	1.69101	9.47915e-19	T47D P4 vs Vehicle	no	no	no	no
SERINC5	1996.49	1.68226	7.18116e-115	T47D P4 vs Vehicle	yes	no	no	no
TFCP2L1	309.49	1.68008	3.27481e-40	T47D P4 vs Vehicle	yes	no	yes	no
MIR614	24.7444	1.68002	6.81779e-07	T47D P4 vs Vehicle	no	no	no	no
ADAMTS15	1019.67	1.67788	4.28802e-63	T47D P4 vs Vehicle	yes	yes	no	no
TADA2B	2540.75	1.67718	3.92597e-162	T47D P4 vs Vehicle	no	no	yes	yes
CFAP20	1749.57	1.66687	3.85401e-172	T47D P4 vs Vehicle	no	no	no	no
AQP3	26.6689	1.64804	2.04502e-06	T47D P4 vs Vehicle	no	no	no	no
SLC37A2	27.4949	1.64621	5.87343e-08	T47D P4 vs Vehicle	yes	yes	yes	no
SEPT4	31.8218	1.64347	1.40688e-08	T47D P4 vs Vehicle	no	no	no	no
CASC10	232.268	1.64289	5.94977e-22	T47D P4 vs Vehicle	no	no	no	no
DEPTOR	1438.72	1.6412	2.03483e-91	T47D P4 vs Vehicle	no	no	no	no
BARX2	184.383	1.63094	1.08819e-24	T47D P4 vs Vehicle	yes	no	yes	no
EPGN	69.8839	1.62852	4.12361e-14	T47D P4 vs Vehicle	no	no	no	no
P4HA2	2786.78	1.62431	1.79396e-94	T47D P4 vs Vehicle	yes	yes	yes	no
KLF13	1194.18	1.62235	3.37054e-85	T47D P4 vs Vehicle	yes	no	yes	no
KCNC4	249.044	1.61887	7.51905e-30	T47D P4 vs Vehicle	no	no	no	no
PART1	33.3451	1.61836	3.01871e-08	T47D P4 vs Vehicle	no	no	yes	no
PPARGC1B	594.441	1.6172	1.12652e-76	T47D P4 vs Vehicle	yes	no	yes	no
S1PR2	102.344	1.61562	6.96641e-16	T47D P4 vs Vehicle	yes	no	yes	no
SIGLEC1	3.23191	1.61393	3.84707e-06	T47D P4 vs Vehicle	yes	no	yes	no
NOL4L	194.601	1.60178	4.71894e-24	T47D P4 vs Vehicle	no	no	no	no
ATP8B3	87.6338	1.59671	6.49668e-14	T47D P4 vs Vehicle	no	no	no	no
ABCA1	103.489	1.59567	1.39209e-15	T47D P4 vs Vehicle	yes	no	yes	no
PTGER2	86.8928	1.59246	1.31519e-10	T47D P4 vs Vehicle	yes	no	yes	no
KCNB1	814.074	1.59165	8.0997e-58	T47D P4 vs Vehicle	no	no	no	no
GDPD5	124.938	1.59079	1.22838e-13	T47D P4 vs Vehicle	yes	no	yes	no
CA9	8.28233	1.59062	4.36008e-05	T47D P4 vs Vehicle	yes	no	yes	no
KCNIP2-AS1	27.9316	1.59048	8.58457e-07	T47D P4 vs Vehicle	no	no	no	no
TSPAN5	564.008	1.59021	3.38096e-49	T47D P4 vs Vehicle	yes	yes	yes	no
SAT1	3288.02	1.58955	8.93708e-54	T47D P4 vs Vehicle	no	no	no	no
MYO1G	7.71377	1.58735	4.22285e-05	T47D P4 vs Vehicle	yes	no	yes	no
BAG3	2751.04	1.58377	1.19894e-62	T47D P4 vs Vehicle	yes	no	yes	no
RDH16	41.1614	1.57729	4.51762e-08	T47D P4 vs Vehicle	no	no	no	no
SH3BP5-AS1	256.457	1.57106	1.59902e-20	T47D P4 vs Vehicle	no	no	no	no
CEBPA	1063.11	1.56671	5.29682e-35	T47D P4 vs Vehicle	yes	no	yes	no
MT1X	211.118	1.56479	1.76069e-15	T47D P4 vs Vehicle	yes	no	yes	no
ZNF563	326.485	1.56466	1.98668e-36	T47D P4 vs Vehicle	no	no	no	no
TNFRSF21	2242.78	1.56446	2.51936e-74	T47D P4 vs Vehicle	yes	no	no	no
ATP1B1	3459.37	1.56295	4.63803e-45	T47D P4 vs Vehicle	no	no	no	no
CORO2A	593.85	1.56293	8.34301e-49	T47D P4 vs Vehicle	no	no	no	no
INPP5D	21.8358	1.56036	1.83322e-06	T47D P4 vs Vehicle	yes	no	yes	yes
FLT1	44.7111	1.557	1.72598e-08	T47D P4 vs Vehicle	no	no	no	no
SCUBE2	1998.65	1.54906	3.03416e-91	T47D P4 vs Vehicle	no	no	no	no
CARD10	921.281	1.54762	2.30423e-21	T47D P4 vs Vehicle	yes	yes	yes	yes
IGFBPL1	156.999	1.54079	7.00866e-21	T47D P4 vs Vehicle	yes	yes	yes	no
MFNG	68.1253	1.53721	1.51179e-09	T47D P4 vs Vehicle	yes	no	yes	yes
KIAA0232	5906.92	1.53432	1.23124e-67	T47D P4 vs Vehicle	yes	no	yes	no
SP110	938.524	1.53421	7.02436e-49	T47D P4 vs Vehicle	yes	no	yes	no
LINGO1	4.90486	1.53368	7.11117e-05	T47D P4 vs Vehicle	yes	no	no	no
EAF2	189.79	1.53115	2.41716e-17	T47D P4 vs Vehicle	no	no	no	no
ATP1A1	36352.3	1.53053	7.47116e-228	T47D P4 vs Vehicle	no	no	no	no
ATF3	532.056	1.52072	4.43239e-42	T47D P4 vs Vehicle	no	no	no	no
RBPMS	461.925	1.51984	3.69501e-31	T47D P4 vs Vehicle	yes	no	yes	yes
RREB1	2851.29	1.51838	1.43626e-121	T47D P4 vs Vehicle	yes	no	yes	no
C7orf57	2.59768	1.51767	6.2781e-06	T47D P4 vs Vehicle	no	no	no	no
SRGN	101.726	1.51755	8.73883e-13	T47D P4 vs Vehicle	yes	no	yes	no
MSRB1	1305.05	1.51661	3.13922e-21	T47D P4 vs Vehicle	no	no	no	no
NET1	5967.07	1.51189	6.08542e-123	T47D P4 vs Vehicle	no	no	no	no
ZIC2	215.415	1.50501	2.52866e-28	T47D P4 vs Vehicle	yes	no	yes	no
IFFO2	596.712	1.50085	9.4783e-56	T47D P4 vs Vehicle	no	no	yes	no
TBC1D8	437.724	1.49974	9.56384e-38	T47D P4 vs Vehicle	no	no	no	no
SHB	981.202	1.49951	2.01834e-52	T47D P4 vs Vehicle	yes	no	yes	no
NWD1	13.5238	1.49411	0.000102589	T47D P4 vs Vehicle	yes	no	no	no
BASP1	6.22591	1.49211	0.000124688	T47D P4 vs Vehicle	yes	no	yes	no
RPS6KA5	882.407	1.48653	1.15012e-53	T47D P4 vs Vehicle	no	no	no	no
FAM110B	576.39	1.48473	2.84336e-55	T47D P4 vs Vehicle	yes	yes	yes	yes
ESRRA	1051.96	1.48343	2.7801e-18	T47D P4 vs Vehicle	yes	no	yes	no
DPYSL3	45.0045	1.4787	1.42618e-09	T47D P4 vs Vehicle	yes	no	yes	no
LOC101928738	21.7775	1.47251	3.51463e-05	T47D P4 vs Vehicle	no	no	no	no
MIR1282	19.0913	1.46805	9.76323e-05	T47D P4 vs Vehicle	no	no	no	no
AKNAD1	23.8999	1.46631	8.60971e-06	T47D P4 vs Vehicle	no	no	no	no
ABCG5	5.50961	1.46388	0.000166625	T47D P4 vs Vehicle	yes	yes	yes	no
MAMLD1	9.00377	1.46367	0.000198369	T47D P4 vs Vehicle	yes	no	yes	no
DKFZP586I1420	235.132	1.45913	1.60997e-28	T47D P4 vs Vehicle	yes	no	yes	no
PRR15L	1746.44	1.45903	2.17698e-48	T47D P4 vs Vehicle	no	no	no	no
SLC43A3	1597.86	1.45739	3.54458e-75	T47D P4 vs Vehicle	yes	no	yes	no
VLDLR	47.2	1.45443	3.08408e-07	T47D P4 vs Vehicle	no	no	no	no
ARHGAP26	384.98	1.45272	1.06172e-39	T47D P4 vs Vehicle	yes	no	yes	no
SERPINE2	59.9786	1.45139	5.83256e-10	T47D P4 vs Vehicle	yes	no	yes	yes
C9orf106	16.6866	1.45113	3.67511e-05	T47D P4 vs Vehicle	yes	yes	no	no
ZNF784	209.844	1.44974	1.23366e-14	T47D P4 vs Vehicle	yes	yes	yes	no
KLHL38	12.6103	1.44737	0.000196106	T47D P4 vs Vehicle	yes	no	no	no
BIK	29.2264	1.44396	1.83754e-05	T47D P4 vs Vehicle	yes	yes	yes	no
KCNE4	28.2523	1.44347	1.87858e-05	T47D P4 vs Vehicle	yes	yes	yes	no
TRAF5	295.451	1.44249	7.81392e-18	T47D P4 vs Vehicle	yes	yes	yes	no
KRT17P5	2.54549	1.44232	1.41933e-05	T47D P4 vs Vehicle	no	no	no	no
GABRQ	5.32811	1.4417	0.000231878	T47D P4 vs Vehicle	yes	no	yes	no
KANSL1L	238.754	1.44145	1.39424e-25	T47D P4 vs Vehicle	no	no	no	no
IL22RA1	138.983	1.44088	2.63125e-11	T47D P4 vs Vehicle	yes	yes	yes	no
LINC00673	107.484	1.43963	3.04152e-14	T47D P4 vs Vehicle	no	no	no	no
OSGIN1	2425.04	1.4386	5.00029e-16	T47D P4 vs Vehicle	yes	yes	yes	no
SPEF1	16.2402	1.43323	8.00509e-05	T47D P4 vs Vehicle	yes	yes	no	no
FKBP5	15886.7	1.43277	3.24388e-97	T47D P4 vs Vehicle	no	no	no	no
LIPE	3.58803	1.43078	5.84062e-05	T47D P4 vs Vehicle	yes	no	yes	no
GJB6	44.5575	1.43041	1.27503e-07	T47D P4 vs Vehicle	yes	no	yes	no
IMPDH1	3798.53	1.4299	4.97414e-25	T47D P4 vs Vehicle	yes	no	yes	no
LIF	35.6819	1.42498	1.55644e-06	T47D P4 vs Vehicle	yes	no	yes	no
MTSS1	273.965	1.42435	1.64541e-27	T47D P4 vs Vehicle	yes	no	yes	yes
CAMSAP1	3297.27	1.42057	1.01381e-130	T47D P4 vs Vehicle	yes	no	yes	no
GPR3	10.4338	1.41966	0.000345295	T47D P4 vs Vehicle	yes	no	yes	yes
BDKRB2	294.27	1.41574	1.8739e-29	T47D P4 vs Vehicle	yes	yes	yes	no
MS4A15	134.153	1.41528	2.44116e-12	T47D P4 vs Vehicle	yes	yes	no	no
SYT2	3.10998	1.41363	4.34586e-05	T47D P4 vs Vehicle	yes	no	yes	no
KCNJ11	472.872	1.41106	1.64557e-15	T47D P4 vs Vehicle	no	no	no	no
FHL3	233.625	1.40989	1.27376e-18	T47D P4 vs Vehicle	yes	no	yes	no
SLC22A5	1189.31	1.40874	4.31062e-61	T47D P4 vs Vehicle	yes	no	yes	no
TBC1D14	5203.02	1.40857	3.6047e-192	T47D P4 vs Vehicle	yes	no	yes	no
WNT9A	74.6293	1.40576	2.27694e-06	T47D P4 vs Vehicle	yes	yes	yes	no
TRIM16	488.167	1.40293	7.33528e-35	T47D P4 vs Vehicle	yes	no	yes	no
TNS3	5270.68	1.40153	1.92817e-50	T47D P4 vs Vehicle	yes	no	yes	no
NXPE3	1009.02	1.40084	8.94385e-52	T47D P4 vs Vehicle	no	no	no	no
DHX58	524.985	1.4	4.63349e-14	T47D P4 vs Vehicle	yes	yes	yes	no
DUSP16	2566.43	1.39655	2.40496e-99	T47D P4 vs Vehicle	yes	no	yes	no
LEF1	615.588	1.39631	7.72154e-52	T47D P4 vs Vehicle	no	no	no	no
ARL4C	72.1135	1.39516	7.15267e-11	T47D P4 vs Vehicle	yes	no	yes	no
CHN2	76.7978	1.38647	3.07119e-08	T47D P4 vs Vehicle	yes	no	yes	yes
MICALCL	62.4803	1.38556	3.57086e-09	T47D P4 vs Vehicle	yes	no	yes	no
TANC2	2808.87	1.38529	3.90902e-129	T47D P4 vs Vehicle	no	no	yes	no
CACNB4	106.675	1.38426	8.15692e-14	T47D P4 vs Vehicle	yes	no	yes	no
GPRC5A	948.849	1.38372	3.0066e-63	T47D P4 vs Vehicle	yes	yes	yes	no
MYCL	265.887	1.38366	7.1396e-19	T47D P4 vs Vehicle	no	no	no	no
IRS2	86.0614	1.38122	1.99906e-13	T47D P4 vs Vehicle	yes	no	yes	yes
ITSN1	3308.12	1.37607	2.29681e-55	T47D P4 vs Vehicle	no	no	no	no
ABLIM3	150.314	1.37604	3.44227e-17	T47D P4 vs Vehicle	yes	yes	yes	no
CYP27A1	69.66	1.37512	3.1856e-08	T47D P4 vs Vehicle	yes	no	yes	no
ST3GAL5	85.5974	1.37159	2.21771e-09	T47D P4 vs Vehicle	yes	no	yes	no
SPAG4	143.544	1.37156	1.98266e-10	T47D P4 vs Vehicle	yes	no	yes	no
RHOXF1-AS1	5.66757	1.371	0.000439758	T47D P4 vs Vehicle	no	no	no	no
LDLRAD4	601.624	1.37042	1.21006e-38	T47D P4 vs Vehicle	no	no	no	no
GPSM2	5767.39	1.37018	2.98605e-41	T47D P4 vs Vehicle	no	no	no	no
NDNF	70.2633	1.36963	5.95594e-07	T47D P4 vs Vehicle	no	no	no	no
LPAR6	124.216	1.36706	6.15639e-14	T47D P4 vs Vehicle	yes	yes	yes	yes
SUSD6	2045.68	1.36334	1.31748e-128	T47D P4 vs Vehicle	no	no	no	no
DFNB31	356.007	1.36323	1.69364e-13	T47D P4 vs Vehicle	yes	no	yes	no
C1orf168	47.693	1.36122	1.11934e-07	T47D P4 vs Vehicle	yes	yes	yes	no
TACC2	1975.82	1.3577	1.4905e-58	T47D P4 vs Vehicle	yes	no	yes	no
RASD2	84.382	1.35663	2.58455e-08	T47D P4 vs Vehicle	yes	no	yes	no
SLC25A25	897.946	1.35073	3.27481e-40	T47D P4 vs Vehicle	yes	yes	yes	no
ETV7	60.7336	1.3506	4.56273e-06	T47D P4 vs Vehicle	no	no	yes	no
CAPN7	4747.4	1.34966	6.20236e-35	T47D P4 vs Vehicle	yes	yes	yes	no
GADD45B	654.617	1.34909	4.32235e-33	T47D P4 vs Vehicle	no	no	no	no
SLC35E2B	1606.71	1.34478	1.92891e-20	T47D P4 vs Vehicle	no	no	no	no
SPRED2	2509.87	1.34324	1.58649e-81	T47D P4 vs Vehicle	no	no	no	no
F2RL1	682.478	1.34287	9.63651e-58	T47D P4 vs Vehicle	yes	no	yes	no
GPR161	937.31	1.34196	4.55077e-68	T47D P4 vs Vehicle	no	no	yes	no
MIR5581	10.7584	1.34093	0.000526712	T47D P4 vs Vehicle	no	no	no	no
BTBD11	15.5508	1.34074	0.000156443	T47D P4 vs Vehicle	no	no	no	no
KCNH1	1963.67	1.33915	4.0281e-69	T47D P4 vs Vehicle	no	no	no	no
FAM41C	3.13802	1.33812	0.000371793	T47D P4 vs Vehicle	no	no	no	no
PTPRJ	4749.62	1.33593	1.40085e-108	T47D P4 vs Vehicle	no	no	no	no
CYR61	3459.07	1.33394	5.95205e-113	T47D P4 vs Vehicle	yes	no	yes	no
LOC101928841	4.48628	1.33353	0.000686151	T47D P4 vs Vehicle	no	no	no	no
MICAL2	1898.84	1.33339	1.01264e-115	T47D P4 vs Vehicle	no	no	yes	no
LMO7	2278.32	1.33325	5.10825e-67	T47D P4 vs Vehicle	no	no	no	no
GPR153	228.628	1.3331	4.99437e-16	T47D P4 vs Vehicle	yes	yes	yes	yes
TTC39B	1546.42	1.33276	5.47337e-49	T47D P4 vs Vehicle	no	no	no	no
SERPINF2	24.0912	1.33237	6.91669e-05	T47D P4 vs Vehicle	yes	no	yes	yes
CTSH	1039.06	1.33003	1.04908e-37	T47D P4 vs Vehicle	yes	no	yes	yes
TUBA3E	4.54184	1.32953	0.000751537	T47D P4 vs Vehicle	yes	yes	no	no
PXYLP1	897.236	1.32944	1.20037e-45	T47D P4 vs Vehicle	no	no	no	no
SLC5A6	7796.12	1.32924	1.78961e-73	T47D P4 vs Vehicle	yes	no	yes	no
NSG1	5.06564	1.32788	0.000899759	T47D P4 vs Vehicle	no	no	no	no
TRNP1	248.361	1.32584	7.6266e-20	T47D P4 vs Vehicle	no	no	no	no
CDSN	5.51623	1.32431	0.000970607	T47D P4 vs Vehicle	yes	yes	yes	no
NOTCH2NL	1155	1.32078	5.49964e-70	T47D P4 vs Vehicle	yes	no	yes	no
GATA6	305.066	1.31814	2.46603e-26	T47D P4 vs Vehicle	yes	no	yes	yes
SHC4	5.87762	1.31647	0.000628923	T47D P4 vs Vehicle	yes	no	yes	no
POPDC3	13.0103	1.31503	0.000975632	T47D P4 vs Vehicle	yes	no	yes	no
GSTP1	5.03471	1.3111	0.0011608	T47D P4 vs Vehicle	yes	no	yes	no
ABALON	9.27805	1.3078	0.00128216	T47D P4 vs Vehicle	no	no	no	no
LINC01114	3.20969	1.30757	0.000272392	T47D P4 vs Vehicle	no	no	no	no
ZFP36	878.844	1.30596	8.69425e-28	T47D P4 vs Vehicle	no	no	no	no
NGFR	27.2433	1.30284	3.86252e-05	T47D P4 vs Vehicle	yes	no	yes	no
RASL10B	66.3164	1.30237	2.49801e-06	T47D P4 vs Vehicle	yes	no	yes	no
GRIN2C	11.5446	1.30147	0.000645015	T47D P4 vs Vehicle	yes	yes	yes	no
RASAL1	300.063	1.30145	5.82633e-25	T47D P4 vs Vehicle	yes	no	yes	no
CHRNA2	2.65768	1.29319	0.00022059	T47D P4 vs Vehicle	yes	no	yes	no
LOC284454	75.6049	1.29129	6.15542e-08	T47D P4 vs Vehicle	no	no	yes	no
SH3RF3	15.6533	1.28798	0.00117259	T47D P4 vs Vehicle	no	no	yes	no
AHDC1	710.047	1.28676	2.17254e-11	T47D P4 vs Vehicle	yes	no	yes	no
ZNF57	266.375	1.28673	1.1883e-26	T47D P4 vs Vehicle	yes	no	no	no
CHST3	198.71	1.28668	1.5506e-17	T47D P4 vs Vehicle	yes	no	yes	no
C4BPB	31.8379	1.28467	9.38742e-06	T47D P4 vs Vehicle	no	no	no	no
TNFRSF10B	1817.05	1.2828	7.03e-61	T47D P4 vs Vehicle	yes	no	yes	no
RHOBTB1	384.34	1.28015	1.80287e-23	T47D P4 vs Vehicle	yes	yes	yes	yes
PAPLN	50.7723	1.27944	0.000109458	T47D P4 vs Vehicle	no	no	no	no
LRRC75A	20.3296	1.2748	0.000198557	T47D P4 vs Vehicle	no	no	no	no
CWH43	3.878	1.27364	0.000749215	T47D P4 vs Vehicle	yes	no	yes	no
FAM53B	1216.42	1.27135	4.54947e-19	T47D P4 vs Vehicle	yes	yes	yes	yes
RASD1	2.54602	1.26993	0.000213646	T47D P4 vs Vehicle	yes	no	yes	no
COL16A1	35.0235	1.2696	1.21385e-05	T47D P4 vs Vehicle	yes	no	yes	yes
IQGAP2	13.1815	1.26816	0.000915196	T47D P4 vs Vehicle	yes	no	yes	no
ARHGAP17	2004.21	1.26686	1.91838e-106	T47D P4 vs Vehicle	yes	no	yes	yes
FAM198B	550.311	1.26391	7.54327e-27	T47D P4 vs Vehicle	yes	yes	yes	no
PIK3R2	2062.98	1.26332	1.48587e-31	T47D P4 vs Vehicle	yes	no	yes	no
GREB1L	428.002	1.26154	1.12013e-24	T47D P4 vs Vehicle	no	no	no	no
TMEM106A	628.178	1.25785	3.12855e-50	T47D P4 vs Vehicle	no	no	yes	no
C1orf226	586.124	1.25614	1.30468e-21	T47D P4 vs Vehicle	no	no	yes	no
SRD5A2	3.96188	1.25581	0.00122805	T47D P4 vs Vehicle	yes	no	yes	no
DLG5	12879	1.25431	2.30953e-53	T47D P4 vs Vehicle	yes	yes	yes	no
TNFAIP8L3	41.635	1.25297	7.06304e-07	T47D P4 vs Vehicle	yes	no	no	no
PNMA2	17.6622	1.24961	0.000683223	T47D P4 vs Vehicle	yes	no	yes	yes
SYT11	4.2638	1.24693	0.00107685	T47D P4 vs Vehicle	yes	no	yes	no
VIPR1	1401.3	1.24652	1.17105e-37	T47D P4 vs Vehicle	no	no	no	no
SLC26A3	4.10923	1.24643	0.00144337	T47D P4 vs Vehicle	yes	yes	yes	no
FOXF1	3.62887	1.24175	0.00123705	T47D P4 vs Vehicle	yes	yes	yes	no
ITPKB	1039.94	1.23938	1.58957e-35	T47D P4 vs Vehicle	no	no	no	no
WWC1	5527.3	1.23903	5.33171e-65	T47D P4 vs Vehicle	yes	no	yes	no
ZBTB10	1215.07	1.23903	1.23726e-27	T47D P4 vs Vehicle	yes	no	yes	no
SNED1	70.6538	1.23726	2.04173e-05	T47D P4 vs Vehicle	no	no	yes	no
NXNL2	37.1058	1.23724	7.57508e-05	T47D P4 vs Vehicle	yes	yes	no	no
TMEM200B	9.39781	1.23312	0.00258737	T47D P4 vs Vehicle	yes	yes	no	no
BCL2L1	13189.7	1.23293	6.06072e-58	T47D P4 vs Vehicle	yes	yes	yes	yes
CASZ1	1911.73	1.2328	2.5604e-28	T47D P4 vs Vehicle	yes	yes	yes	no
CCDC88C	1271.91	1.23221	1.62034e-32	T47D P4 vs Vehicle	no	no	yes	no
AFF1	3445.69	1.23143	6.20837e-68	T47D P4 vs Vehicle	yes	no	yes	yes
LOC101929384	3.02698	1.23115	0.00088063	T47D P4 vs Vehicle	no	no	no	no
LINC01511	327.069	1.23112	7.75109e-33	T47D P4 vs Vehicle	no	no	no	no
CD9	3156.72	1.22856	4.22465e-79	T47D P4 vs Vehicle	yes	no	yes	no
KLF9	757.791	1.22465	6.03804e-29	T47D P4 vs Vehicle	no	no	no	no
KANK1	1983.18	1.22262	1.38819e-86	T47D P4 vs Vehicle	yes	no	yes	no
MFSD7	543.963	1.22198	1.0692e-07	T47D P4 vs Vehicle	no	no	yes	no
NBPF9	90.6871	1.22076	1.48984e-09	T47D P4 vs Vehicle	yes	no	no	no
SPATA33	752.021	1.2199	8.52519e-25	T47D P4 vs Vehicle	no	no	no	no
YPEL2	250.402	1.21904	3.00366e-19	T47D P4 vs Vehicle	yes	no	yes	yes
BFAR	4856.95	1.21864	1.21018e-86	T47D P4 vs Vehicle	yes	no	yes	no
NIPAL3	4829.71	1.21742	3.23236e-111	T47D P4 vs Vehicle	yes	no	yes	no
LOC106660606	11.2894	1.21274	0.00259167	T47D P4 vs Vehicle	no	no	no	no
SLC6A19	2.58371	1.21265	0.000722445	T47D P4 vs Vehicle	yes	no	yes	no
AFAP1L2	5.04867	1.21064	0.00289531	T47D P4 vs Vehicle	yes	yes	yes	no
SQRDL	2634.48	1.21052	1.16701e-110	T47D P4 vs Vehicle	yes	yes	yes	no
ARHGAP24	28.7499	1.2102	0.000222213	T47D P4 vs Vehicle	yes	yes	yes	yes
LIN7A	43.1966	1.20486	5.9036e-06	T47D P4 vs Vehicle	yes	yes	yes	yes
BIN1	26.7721	1.20089	0.000580967	T47D P4 vs Vehicle	yes	no	yes	yes
RNF144B	3072.52	1.19901	5.06725e-51	T47D P4 vs Vehicle	yes	no	yes	no
TGIF1	1097.64	1.19619	1.23e-50	T47D P4 vs Vehicle	yes	no	yes	no
MAN1A1	2410.12	1.192	1.80824e-24	T47D P4 vs Vehicle	yes	yes	yes	yes
KDM4B	3648.33	1.1913	2.85982e-14	T47D P4 vs Vehicle	yes	yes	yes	yes
LINC00899	112.248	1.18906	1.01944e-09	T47D P4 vs Vehicle	no	no	no	no
VILL	7.0347	1.18696	0.00425389	T47D P4 vs Vehicle	yes	no	yes	no
LOC101929733	3.40792	1.18519	0.0026021	T47D P4 vs Vehicle	no	no	no	no
IRF1	100.485	1.18295	2.20462e-10	T47D P4 vs Vehicle	yes	no	yes	no
CRY2	1364.46	1.18284	2.93941e-31	T47D P4 vs Vehicle	no	no	no	no
TSPAN33	521.949	1.18239	5.44451e-14	T47D P4 vs Vehicle	yes	no	yes	no
SIM2	261.789	1.18186	1.3232e-23	T47D P4 vs Vehicle	yes	no	yes	no
RERE	3864.77	1.18173	8.86755e-72	T47D P4 vs Vehicle	yes	no	yes	no
DLG5-AS1	101.099	1.17997	5.29347e-11	T47D P4 vs Vehicle	no	no	no	no
TSPAN12	510.144	1.17558	5.19297e-29	T47D P4 vs Vehicle	yes	no	yes	no
LOC389641	441.443	1.1754	6.26115e-28	T47D P4 vs Vehicle	no	no	yes	no
NOS1AP	179.691	1.17514	7.6932e-10	T47D P4 vs Vehicle	yes	no	yes	no
GPRC5C	3150.44	1.17408	2.93635e-11	T47D P4 vs Vehicle	yes	yes	yes	no
HOXC-AS2	71.0644	1.16982	1.22467e-08	T47D P4 vs Vehicle	no	no	no	no
FGF18	5.25266	1.16977	0.0043513	T47D P4 vs Vehicle	yes	yes	yes	no
LRIG1	5632.56	1.16947	3.1632e-59	T47D P4 vs Vehicle	yes	yes	yes	no
MLNR	7.79835	1.1692	0.00459746	T47D P4 vs Vehicle	yes	no	yes	no
QSOX1	2200.86	1.1672	4.45404e-22	T47D P4 vs Vehicle	yes	no	yes	no
CHST11	393.242	1.16573	5.68901e-23	T47D P4 vs Vehicle	no	no	no	no
OPRL1	16.9137	1.164	0.00296764	T47D P4 vs Vehicle	yes	yes	yes	no
NOTCH2	16442.9	1.16189	2.46794e-90	T47D P4 vs Vehicle	no	no	no	no
GTF2IP7	275.569	1.1618	1.197e-13	T47D P4 vs Vehicle	no	no	no	no
SNN	703.756	1.15897	9.80699e-42	T47D P4 vs Vehicle	yes	no	yes	no
TTC39A-AS1	319.359	1.15801	5.75762e-13	T47D P4 vs Vehicle	no	no	no	no
JPH4	2.29543	1.15474	0.000689026	T47D P4 vs Vehicle	yes	no	yes	no
ARHGAP42	125.607	1.15462	3.21459e-08	T47D P4 vs Vehicle	no	no	no	no
LAMP3	335.009	1.1543	3.97756e-08	T47D P4 vs Vehicle	yes	no	yes	no
CRYM	15.6786	1.15361	0.00379046	T47D P4 vs Vehicle	yes	yes	yes	no
EFCAB3	5.15244	1.15268	0.00430371	T47D P4 vs Vehicle	yes	no	no	no
DNAH5	54.865	1.15212	7.81935e-06	T47D P4 vs Vehicle	yes	yes	yes	no
CHRNA3	13.0519	1.15195	0.00529218	T47D P4 vs Vehicle	yes	yes	yes	no
CCDC64B	138.237	1.15079	1.82251e-07	T47D P4 vs Vehicle	no	no	yes	no
TTLL12	3812.57	1.14769	8.29157e-17	T47D P4 vs Vehicle	yes	no	yes	no
OCA2	2.52263	1.14692	0.00187835	T47D P4 vs Vehicle	yes	no	yes	no
NOL3	2098.95	1.14666	5.70766e-18	T47D P4 vs Vehicle	yes	no	yes	no
CYFIP2	2188.96	1.14607	6.39693e-61	T47D P4 vs Vehicle	yes	yes	yes	no
TNFSF12	40.2718	1.14576	8.90605e-05	T47D P4 vs Vehicle	yes	no	yes	no
NINJ1	1682.5	1.14055	1.12608e-10	T47D P4 vs Vehicle	yes	no	yes	no
FCHSD2	1640.43	1.13986	3.87429e-50	T47D P4 vs Vehicle	yes	no	yes	no
SLC22A23	3342.96	1.13924	3.84493e-51	T47D P4 vs Vehicle	no	no	no	no
PLA2G6	231.191	1.13729	3.30454e-08	T47D P4 vs Vehicle	yes	yes	yes	no
LINC01237	25.9537	1.13505	0.000730439	T47D P4 vs Vehicle	no	no	no	no
STOM	4535.04	1.13134	3.52926e-74	T47D P4 vs Vehicle	no	no	no	no
ERN1	330.315	1.1311	1.31075e-21	T47D P4 vs Vehicle	yes	no	yes	no
RASL10A	30.2559	1.12636	0.00127418	T47D P4 vs Vehicle	yes	no	yes	no
NR4A2	13.7296	1.12583	0.00508236	T47D P4 vs Vehicle	yes	yes	yes	no
AGT	16.7972	1.1249	0.00605768	T47D P4 vs Vehicle	yes	no	yes	no
AK4	2239.7	1.1226	1.00816e-32	T47D P4 vs Vehicle	no	no	no	no
BNIP3	903.067	1.12121	5.62099e-21	T47D P4 vs Vehicle	yes	no	yes	no
ARHGEF4	33.5558	1.12079	0.00154659	T47D P4 vs Vehicle	yes	no	yes	no
HERC5	425.236	1.12065	1.32753e-13	T47D P4 vs Vehicle	yes	no	yes	no
NXN	2020.17	1.1206	4.88342e-37	T47D P4 vs Vehicle	yes	no	no	no
MAP1B	34.6778	1.11771	0.000415599	T47D P4 vs Vehicle	yes	no	yes	no
C1orf132	56.6669	1.11761	2.82957e-05	T47D P4 vs Vehicle	no	no	no	no
SLC35E2	2795.58	1.11499	7.5289e-53	T47D P4 vs Vehicle	yes	no	yes	no
PKDCC	11.3824	1.11494	0.00670215	T47D P4 vs Vehicle	yes	no	yes	yes
TUBA3D	2.39433	1.11289	0.00224737	T47D P4 vs Vehicle	yes	yes	yes	no
TIPARP	2876.99	1.11287	3.26999e-26	T47D P4 vs Vehicle	no	no	no	no
LOC101927934	21.0726	1.11275	0.00237127	T47D P4 vs Vehicle	no	no	no	no
NPTX1	19.0483	1.11206	0.00145012	T47D P4 vs Vehicle	yes	no	yes	yes
SMOX	9.47694	1.10993	0.00807407	T47D P4 vs Vehicle	yes	no	yes	no
CTB-178M22.2	38.2993	1.10876	0.000479473	T47D P4 vs Vehicle	no	no	no	no
FGFR1	3054.29	1.10823	4.97053e-49	T47D P4 vs Vehicle	yes	no	yes	no
PRKCE	967.661	1.10794	3.10603e-52	T47D P4 vs Vehicle	yes	no	yes	no
SLC1A4	3863.7	1.10723	1.88487e-37	T47D P4 vs Vehicle	yes	yes	yes	yes
SAMD4A	3086.68	1.10427	4.37145e-52	T47D P4 vs Vehicle	yes	no	yes	no
EGLN3	1270.91	1.10214	5.38451e-22	T47D P4 vs Vehicle	yes	yes	yes	no
KIAA1671	1996.46	1.1014	2.3233e-61	T47D P4 vs Vehicle	no	no	yes	no
KCNK3	4.96834	1.10097	0.00726485	T47D P4 vs Vehicle	yes	no	yes	yes
FAM107A	3.93636	1.10055	0.00690301	T47D P4 vs Vehicle	yes	no	yes	yes
EXT1	2541.17	1.1005	4.60289e-74	T47D P4 vs Vehicle	yes	no	yes	yes
ASB9	19.7561	1.10049	0.00225866	T47D P4 vs Vehicle	yes	no	yes	no
ZFHX3	1640.94	1.09997	6.05709e-62	T47D P4 vs Vehicle	yes	no	yes	no
FLRT3	1008.75	1.09945	4.24484e-14	T47D P4 vs Vehicle	no	no	no	no
MRAS	972.673	1.09814	2.47484e-53	T47D P4 vs Vehicle	yes	no	yes	no
FER1L6	2.60272	1.09811	0.00301134	T47D P4 vs Vehicle	no	no	no	no
NAP1L4	8743.9	1.09549	2.42928e-65	T47D P4 vs Vehicle	yes	no	yes	no
SGSM1	5.84199	1.09512	0.0093087	T47D P4 vs Vehicle	yes	yes	yes	no
CBARP	14.6283	1.09473	0.00534803	T47D P4 vs Vehicle	no	no	no	no
MYO1B	3103.03	1.0947	1.41906e-32	T47D P4 vs Vehicle	yes	no	yes	no
ACVR1	894.374	1.09419	4.6949e-33	T47D P4 vs Vehicle	yes	no	yes	no
DUSP14	2813.85	1.09384	2.20346e-65	T47D P4 vs Vehicle	yes	yes	yes	no
C5orf30	1280.19	1.09293	2.7356e-34	T47D P4 vs Vehicle	yes	yes	yes	no
CHMP7	2596.82	1.09217	1.39866e-58	T47D P4 vs Vehicle	yes	no	yes	no
LINC01599	8.68187	1.09216	0.00870062	T47D P4 vs Vehicle	no	no	no	no
AKR1D1	5.963	1.09143	0.00773282	T47D P4 vs Vehicle	yes	no	yes	no
KCNC4-AS1	7.9627	1.08922	0.0099336	T47D P4 vs Vehicle	no	no	no	no
CP	5.24003	1.08902	0.00953047	T47D P4 vs Vehicle	yes	no	yes	no
HEG1	5678.23	1.08769	5.52019e-88	T47D P4 vs Vehicle	no	no	yes	yes
ZDHHC8P1	135.941	1.08638	5.5243e-06	T47D P4 vs Vehicle	no	no	yes	no
HSPA2	285.05	1.08436	1.50373e-11	T47D P4 vs Vehicle	yes	yes	no	no
SLC14A1	3.25839	1.08412	0.00623062	T47D P4 vs Vehicle	yes	no	yes	no
SLC47A1	342.973	1.084	9.08953e-22	T47D P4 vs Vehicle	yes	no	yes	yes
ZNF341	427.332	1.08251	5.16555e-16	T47D P4 vs Vehicle	yes	no	yes	no
C9orf91	3883.92	1.08179	1.90382e-115	T47D P4 vs Vehicle	yes	no	yes	no
NBPF25P	72.5378	1.08165	9.31597e-05	T47D P4 vs Vehicle	no	no	no	no
ICA1L	57.9804	1.08048	0.000102456	T47D P4 vs Vehicle	yes	no	yes	no
PRICKLE2	565.552	1.08029	1.54841e-31	T47D P4 vs Vehicle	yes	no	yes	no
INPP5J	1568.84	1.07934	7.73075e-10	T47D P4 vs Vehicle	no	no	yes	no
CREB3L1	11.5735	1.07885	0.00900598	T47D P4 vs Vehicle	yes	yes	yes	no
TRIM14	1058.05	1.07697	4.02911e-51	T47D P4 vs Vehicle	yes	no	yes	no
HDAC11	2348.84	1.0768	3.67437e-17	T47D P4 vs Vehicle	yes	yes	yes	no
NBPF8	51.8715	1.07651	4.71843e-05	T47D P4 vs Vehicle	no	no	no	no
PLEKHA6	4646.02	1.0763	1.66672e-26	T47D P4 vs Vehicle	yes	yes	yes	no
MIF-AS1	17.0253	1.07351	0.00763692	T47D P4 vs Vehicle	no	no	no	no
FLJ23867	1335.42	1.07241	5.98972e-35	T47D P4 vs Vehicle	no	no	yes	no
LINC01213	3.60784	1.07238	0.0046661	T47D P4 vs Vehicle	no	no	no	no
GRB10	4660.46	1.07176	3.78134e-82	T47D P4 vs Vehicle	yes	no	yes	no
ZNF366	1.65528	1.07112	0.000665936	T47D P4 vs Vehicle	yes	yes	yes	no
ARF6	9669.46	1.07091	9.30957e-57	T47D P4 vs Vehicle	yes	yes	yes	no
SP6	404.656	1.07042	9.25423e-14	T47D P4 vs Vehicle	yes	no	yes	no
NETO2	115.241	1.06982	6.13449e-07	T47D P4 vs Vehicle	no	no	no	no
HMGXB3	3840.76	1.06736	2.0933e-27	T47D P4 vs Vehicle	no	no	yes	no
KIAA0922	1937.52	1.06703	2.2797e-32	T47D P4 vs Vehicle	yes	no	yes	no
RASGEF1B	56.5891	1.06337	0.000156443	T47D P4 vs Vehicle	yes	no	no	no
ADAMTS17	2.71747	1.06334	0.00508956	T47D P4 vs Vehicle	yes	yes	no	no
RHPN1	1526.36	1.06307	0.000639377	T47D P4 vs Vehicle	yes	yes	yes	no
SRRM3	246.218	1.062	1.56133e-09	T47D P4 vs Vehicle	no	no	yes	no
AVPI1	472.179	1.06146	3.73588e-10	T47D P4 vs Vehicle	yes	no	yes	no
CD164L2	37.3288	1.06141	0.0004226	T47D P4 vs Vehicle	yes	no	no	no
EEPD1	123.822	1.06106	5.8216e-06	T47D P4 vs Vehicle	yes	no	yes	no
MICALL1	950.827	1.06091	9.29998e-16	T47D P4 vs Vehicle	yes	no	yes	no
C20orf27	1152.04	1.0564	2.25444e-08	T47D P4 vs Vehicle	yes	no	yes	no
LINC00052	33.3779	1.05045	0.000345241	T47D P4 vs Vehicle	no	no	no	no
LCMT1-AS1	22.0511	1.05032	0.00317692	T47D P4 vs Vehicle	no	no	no	no
DLX2	207.023	1.04436	2.79381e-10	T47D P4 vs Vehicle	yes	no	yes	no
PATZ1	2844.68	1.04101	3.33348e-24	T47D P4 vs Vehicle	yes	yes	yes	no
TGM7	2.17992	1.04049	0.0019845	T47D P4 vs Vehicle	yes	yes	yes	no
TLE1	1537.34	1.0395	7.32596e-45	T47D P4 vs Vehicle	yes	no	yes	no
LHFPL2	769.497	1.03704	6.01533e-26	T47D P4 vs Vehicle	yes	no	yes	no
PLB1	2.87323	1.03404	0.00738138	T47D P4 vs Vehicle	yes	no	no	no
CASKIN2	1141.25	1.03298	3.07119e-08	T47D P4 vs Vehicle	no	no	yes	no
PCDH7	178.28	1.03217	5.07891e-11	T47D P4 vs Vehicle	no	no	no	no
TMEM94	2337.91	1.03112	1.52352e-11	T47D P4 vs Vehicle	no	no	no	no
KIAA1147	2782.73	1.03034	6.42693e-47	T47D P4 vs Vehicle	yes	no	yes	no
MLLT4-AS1	15.4105	1.02904	0.00736498	T47D P4 vs Vehicle	no	no	no	no
TLN2	811.345	1.02539	1.17476e-29	T47D P4 vs Vehicle	yes	no	yes	no
NEDD4L	2488.32	1.02459	1.91393e-36	T47D P4 vs Vehicle	no	no	no	no
ANKRD11	3988.3	1.0232	9.65481e-35	T47D P4 vs Vehicle	yes	no	yes	no
TAF5L	1941.42	1.01991	6.60986e-52	T47D P4 vs Vehicle	yes	no	yes	no
VPS37B	2708.18	1.01813	1.56633e-39	T47D P4 vs Vehicle	yes	no	yes	no
SH2D4A	817.507	1.01619	1.93323e-23	T47D P4 vs Vehicle	yes	no	yes	no
MLLT4	1239.37	1.01596	4.29877e-15	T47D P4 vs Vehicle	no	no	yes	yes
ZDHHC14	115.13	1.0153	8.62608e-08	T47D P4 vs Vehicle	yes	no	yes	no
GINS2	12909.3	1.01524	1.12954e-82	T47D P4 vs Vehicle	yes	no	yes	no
TMEM265	1110.65	1.01359	2.31644e-10	T47D P4 vs Vehicle	no	no	no	no
FOXO1	155.221	1.01351	2.06427e-08	T47D P4 vs Vehicle	yes	no	yes	yes
LOC728323	111.144	1.01002	1.24548e-05	T47D P4 vs Vehicle	no	no	no	no
CYTH1	1553.31	1.00869	3.10636e-31	T47D P4 vs Vehicle	yes	no	yes	no
LCAT	292.594	1.00767	4.00416e-09	T47D P4 vs Vehicle	yes	no	yes	no
HSP90B2P	21.8399	1.00599	0.00648631	T47D P4 vs Vehicle	no	no	no	no
SFMBT2	347.867	1.00558	2.41997e-15	T47D P4 vs Vehicle	yes	no	yes	no
SEMA4B	1303.69	1.00516	1.75612e-08	T47D P4 vs Vehicle	yes	yes	yes	no
ETS2	99.6057	1.00381	7.26248e-07	T47D P4 vs Vehicle	yes	no	yes	no
LRRC8C	24.5073	1.00306	0.00383365	T47D P4 vs Vehicle	yes	no	yes	yes
ARHGAP27	1811.26	1.00271	3.58405e-11	T47D P4 vs Vehicle	yes	no	yes	no
PLEKHA7	1215.57	1.00208	3.77755e-26	T47D P4 vs Vehicle	yes	no	yes	no
SETD7	6956.88	1.00201	9.58193e-43	T47D P4 vs Vehicle	yes	no	yes	no
ZNRF1	2872.49	1.00041	9.50458e-46	T47D P4 vs Vehicle	yes	no	yes	no
RTN4RL1	1075.23	1.00028	1.82569e-12	T47D P4 vs Vehicle	yes	yes	no	no
SSPN	25.7966	-1.0009	0.00170237	T47D P4 vs Vehicle	no	no	no	no
KALRN	76.509	-1.00271	6.33229e-06	T47D P4 vs Vehicle	no	no	no	no
C1orf106	441.456	-1.00371	5.24633e-11	T47D P4 vs Vehicle	no	no	no	no
WIPF3	43.1947	-1.006	0.000606364	T47D P4 vs Vehicle	no	no	no	no
MIR205HG	59.4174	-1.01084	1.89066e-05	T47D P4 vs Vehicle	no	no	no	no
KCTD15	1242.04	-1.01393	3.75983e-25	T47D P4 vs Vehicle	no	no	no	no
ADGRL3	32.1012	-1.01448	0.000842093	T47D P4 vs Vehicle	no	no	no	no
TMC7	203.079	-1.01758	1.29303e-10	T47D P4 vs Vehicle	no	no	no	no
MPPED2	290.731	-1.02059	1.26043e-14	T47D P4 vs Vehicle	no	no	no	no
CA8	943.443	-1.02139	2.6476e-34	T47D P4 vs Vehicle	no	no	no	no
CSRNP3	121.643	-1.02187	2.74444e-05	T47D P4 vs Vehicle	no	no	no	no
TMEM171	15.4796	-1.02192	0.00888873	T47D P4 vs Vehicle	no	no	no	no
NCMAP	870.353	-1.02328	8.86474e-20	T47D P4 vs Vehicle	no	no	no	no
LOC102724163	104.063	-1.02394	1.92421e-07	T47D P4 vs Vehicle	no	no	no	no
FEZF1	12.0641	-1.02888	0.00909298	T47D P4 vs Vehicle	no	no	no	no
SAMD9L	69.5888	-1.02934	0.000986468	T47D P4 vs Vehicle	no	no	no	no
SLC37A1	606.414	-1.02941	6.22268e-19	T47D P4 vs Vehicle	no	no	no	no
ZNF823	347.685	-1.02961	9.25545e-13	T47D P4 vs Vehicle	no	no	no	no
SALL2	782.495	-1.03882	5.59233e-29	T47D P4 vs Vehicle	no	no	no	no
LOC100379224	37.8955	-1.03922	0.000658741	T47D P4 vs Vehicle	no	no	no	no
NRIP1	3365.57	-1.04265	2.56986e-20	T47D P4 vs Vehicle	no	no	no	no
FGFBP1	69.8835	-1.04328	5.99994e-06	T47D P4 vs Vehicle	no	no	no	no
KCNJ8	2.0103	-1.04346	0.00202042	T47D P4 vs Vehicle	no	no	no	no
CCDC120	905.768	-1.04728	2.1292e-19	T47D P4 vs Vehicle	no	no	no	no
ZNF469	14.7801	-1.04968	0.00389271	T47D P4 vs Vehicle	no	no	no	no
ITIH6	3.85641	-1.0574	0.00979106	T47D P4 vs Vehicle	no	no	no	no
CDH10	14.2941	-1.05771	0.00987995	T47D P4 vs Vehicle	no	no	no	no
ABCB4	37.9658	-1.05949	0.000289182	T47D P4 vs Vehicle	no	no	no	no
PRDM6	20.8429	-1.06161	0.00517714	T47D P4 vs Vehicle	no	no	no	no
LRRN4	22.566	-1.06407	0.00394097	T47D P4 vs Vehicle	no	no	no	no
TRPC6	15.9365	-1.06428	0.00312303	T47D P4 vs Vehicle	no	no	no	no
EGR1	85.5175	-1.0733	2.20546e-05	T47D P4 vs Vehicle	no	no	no	no
CPEB3	264.7	-1.07365	2.42592e-13	T47D P4 vs Vehicle	no	no	no	no
PCDHB1	3.87436	-1.07392	0.00807626	T47D P4 vs Vehicle	no	no	no	no
APOL6	164.393	-1.07663	3.16146e-06	T47D P4 vs Vehicle	no	no	no	no
FAM171B	116.354	-1.08298	1.2034e-05	T47D P4 vs Vehicle	no	no	no	no
LINC00504	48.8078	-1.08514	0.000117257	T47D P4 vs Vehicle	no	no	no	no
NPY1R	136.228	-1.08697	9.80873e-12	T47D P4 vs Vehicle	no	no	no	no
CPA4	21.1361	-1.09016	0.00258585	T47D P4 vs Vehicle	no	no	no	no
LOC727896	10.8776	-1.09513	0.00612153	T47D P4 vs Vehicle	no	no	no	no
LOC100631378	106.266	-1.09604	2.6802e-09	T47D P4 vs Vehicle	no	no	no	no
FIGN	365.909	-1.09656	1.13158e-20	T47D P4 vs Vehicle	no	no	no	no
SYNC	157.039	-1.09754	6.68921e-12	T47D P4 vs Vehicle	no	no	no	no
ARID5B	1489.79	-1.09851	2.89051e-33	T47D P4 vs Vehicle	no	no	no	no
LMX1B	285.876	-1.102	2.16677e-15	T47D P4 vs Vehicle	no	no	no	no
COLCA1	66.6209	-1.10216	1.51374e-05	T47D P4 vs Vehicle	no	no	no	no
HCP5	97.7306	-1.10748	3.16275e-07	T47D P4 vs Vehicle	no	no	no	no
KIAA1161	4158.86	-1.10949	3.03354e-48	T47D P4 vs Vehicle	no	no	no	no
BTN2A2	596.934	-1.11199	1.17962e-26	T47D P4 vs Vehicle	no	no	no	no
MACC1	594.563	-1.11474	1.12224e-19	T47D P4 vs Vehicle	no	no	no	no
C17orf100	70.4867	-1.11503	9.85044e-07	T47D P4 vs Vehicle	no	no	no	no
CDH7	178.1	-1.11768	1.06985e-15	T47D P4 vs Vehicle	no	no	no	no
BIN2	10.8309	-1.12211	0.00503034	T47D P4 vs Vehicle	no	no	no	no
LOC643072	96.3055	-1.12223	2.29751e-06	T47D P4 vs Vehicle	no	no	no	no
RAET1K	19.5715	-1.12229	0.00159292	T47D P4 vs Vehicle	no	no	no	no
B3GNT3	57.1359	-1.12607	0.000191033	T47D P4 vs Vehicle	no	no	no	no
AQP11	45.0904	-1.13055	1.18995e-05	T47D P4 vs Vehicle	no	no	no	no
CLEC7A	19.0415	-1.13058	0.00412302	T47D P4 vs Vehicle	no	no	no	no
FAM69A	220.178	-1.13674	1.00579e-12	T47D P4 vs Vehicle	no	no	no	no
C1orf204	10.299	-1.14196	0.00579344	T47D P4 vs Vehicle	no	no	no	no
TMEM169	12.3462	-1.14374	0.00404394	T47D P4 vs Vehicle	no	no	no	no
HTR1D	15.6843	-1.1455	0.00169787	T47D P4 vs Vehicle	no	no	no	no
CCL28	151.982	-1.15137	6.12469e-13	T47D P4 vs Vehicle	no	no	no	no
GLYATL3	320.122	-1.15212	2.42338e-09	T47D P4 vs Vehicle	no	no	no	no
SHISA2	62.057	-1.1525	6.70942e-05	T47D P4 vs Vehicle	no	no	no	no
ZNF878	119.318	-1.15389	7.0675e-11	T47D P4 vs Vehicle	no	no	no	no
DSCAM-AS1	1570.9	-1.17054	2.27406e-26	T47D P4 vs Vehicle	no	no	no	no
GRPR	1803.08	-1.17276	8.9223e-46	T47D P4 vs Vehicle	no	no	no	no
PHF21A	1166.46	-1.18095	6.48965e-27	T47D P4 vs Vehicle	no	no	no	no
GATA5	73.8084	-1.18382	4.76848e-06	T47D P4 vs Vehicle	no	no	no	no
ZNF280A	18.2839	-1.18569	0.00229773	T47D P4 vs Vehicle	no	no	no	no
TNFAIP2	730.347	-1.18788	4.29076e-19	T47D P4 vs Vehicle	no	no	no	no
SLC40A1	7771.69	-1.19051	3.01203e-55	T47D P4 vs Vehicle	no	no	no	no
BMPR1B	577.264	-1.19357	6.33725e-15	T47D P4 vs Vehicle	no	no	no	no
MYRFL	260.303	-1.20262	2.4718e-20	T47D P4 vs Vehicle	no	no	no	no
EPHA4	223.608	-1.2053	2.13707e-18	T47D P4 vs Vehicle	no	no	no	no
TTC6	369.783	-1.20673	3.50757e-20	T47D P4 vs Vehicle	no	no	no	no
INHBE	46.998	-1.20751	2.71707e-06	T47D P4 vs Vehicle	no	no	no	no
CYP1A2	5.80483	-1.20824	0.00316552	T47D P4 vs Vehicle	no	no	no	no
COLCA2	41.5596	-1.21875	0.000103753	T47D P4 vs Vehicle	no	no	no	no
NAB2	1101.19	-1.22481	1.3745e-25	T47D P4 vs Vehicle	no	no	no	no
EPHB3	1545.19	-1.22544	5.33168e-18	T47D P4 vs Vehicle	no	no	no	no
NFE2	23.2271	-1.22609	0.00102359	T47D P4 vs Vehicle	no	no	no	no
PLCL1	63.1253	-1.228	1.49305e-07	T47D P4 vs Vehicle	no	no	no	no
CXXC4	18.7312	-1.23079	0.00119466	T47D P4 vs Vehicle	no	no	no	no
MAP1A	937.929	-1.23224	1.4748e-40	T47D P4 vs Vehicle	no	no	no	no
TMEM26	2.0396	-1.23548	0.000215887	T47D P4 vs Vehicle	no	no	no	no
KCTD6	1116.12	-1.24238	3.01377e-40	T47D P4 vs Vehicle	no	no	no	no
STC1	54.0884	-1.24338	6.47318e-08	T47D P4 vs Vehicle	no	no	no	no
GPAT3	89.54	-1.2441	1.06339e-06	T47D P4 vs Vehicle	no	no	no	no
CLDN1	5952.91	-1.2473	1.99373e-43	T47D P4 vs Vehicle	no	no	no	no
PTAFR	31.3584	-1.24843	6.35454e-05	T47D P4 vs Vehicle	no	no	no	no
RARG	2389.23	-1.25141	1.16088e-23	T47D P4 vs Vehicle	no	no	no	no
HEXIM1	3314.5	-1.25226	1.06798e-56	T47D P4 vs Vehicle	no	no	no	no
PCDH18	77.5264	-1.25619	7.15172e-07	T47D P4 vs Vehicle	no	no	no	no
STMND1	468.342	-1.25635	3.66985e-22	T47D P4 vs Vehicle	no	no	no	no
RNF43	318.183	-1.26595	4.29236e-23	T47D P4 vs Vehicle	no	no	no	no
SAMD11	151.29	-1.27134	9.32764e-09	T47D P4 vs Vehicle	no	no	no	no
IER2	575.39	-1.27182	2.35849e-30	T47D P4 vs Vehicle	no	no	no	no
RNF128	34.9832	-1.27191	3.07789e-05	T47D P4 vs Vehicle	no	no	no	no
FAM65C	129.875	-1.27791	2.87506e-09	T47D P4 vs Vehicle	no	no	no	no
GPR63	208.456	-1.28073	1.52487e-17	T47D P4 vs Vehicle	no	no	no	no
VAV3	7135.27	-1.2901	3.49938e-47	T47D P4 vs Vehicle	no	no	no	no
BCL2	80.3598	-1.29447	7.52149e-10	T47D P4 vs Vehicle	no	no	no	no
ICOSLG	315.875	-1.29562	3.65881e-14	T47D P4 vs Vehicle	no	no	no	no
WNT3	9.91873	-1.29721	0.00142189	T47D P4 vs Vehicle	no	no	no	no
LINC01508	14.3866	-1.32088	0.000422846	T47D P4 vs Vehicle	no	no	no	no
TESK2	481.473	-1.3215	1.61486e-30	T47D P4 vs Vehicle	no	no	no	no
TPM4	50.266	-1.32372	4.91159e-07	T47D P4 vs Vehicle	no	no	no	no
LIN28A	2741.24	-1.32609	9.53332e-72	T47D P4 vs Vehicle	no	no	no	no
FZD2	438.958	-1.32684	1.85686e-15	T47D P4 vs Vehicle	no	no	no	no
CAMK2N1	1019.07	-1.32804	3.85787e-24	T47D P4 vs Vehicle	no	no	no	no
C6orf141	322.887	-1.32895	8.02564e-22	T47D P4 vs Vehicle	no	no	no	no
TCF4	203.058	-1.33182	2.88352e-22	T47D P4 vs Vehicle	no	no	no	no
CARD6	19.9961	-1.33245	0.000340052	T47D P4 vs Vehicle	no	no	no	no
MCIDAS	60.6244	-1.33518	5.7212e-10	T47D P4 vs Vehicle	no	no	no	no
BFSP2-AS1	36.7568	-1.33754	1.35754e-05	T47D P4 vs Vehicle	no	no	no	no
RAB27B	1471.47	-1.33791	3.50152e-19	T47D P4 vs Vehicle	no	no	no	no
FRMD6	648.903	-1.33996	1.69759e-48	T47D P4 vs Vehicle	no	no	no	no
SMAD6	84.7779	-1.34089	2.20179e-08	T47D P4 vs Vehicle	no	no	no	no
KLHDC7A	539.204	-1.3497	1.28971e-38	T47D P4 vs Vehicle	no	no	no	no
C2CD2L	1657.94	-1.35	5.05864e-28	T47D P4 vs Vehicle	no	no	no	no
PTCH1	78.8126	-1.35071	2.71194e-09	T47D P4 vs Vehicle	no	no	no	no
LURAP1L-AS1	4.83084	-1.35387	0.000547147	T47D P4 vs Vehicle	no	no	no	no
SNAI3	10.3459	-1.35401	0.000446086	T47D P4 vs Vehicle	no	no	no	no
MIR9-3HG	247.24	-1.35618	5.36108e-25	T47D P4 vs Vehicle	no	no	no	no
CYS1	108.444	-1.36307	1.17252e-10	T47D P4 vs Vehicle	no	no	no	no
GRAMD1C	240.407	-1.36593	3.89419e-17	T47D P4 vs Vehicle	no	no	no	no
EPN3	2478.66	-1.37673	9.58925e-19	T47D P4 vs Vehicle	no	no	no	no
IGDCC3	59.4002	-1.37837	8.96401e-10	T47D P4 vs Vehicle	no	no	no	no
SLFN5	1796.17	-1.40047	9.20578e-53	T47D P4 vs Vehicle	no	no	no	no
FRAT1	306.289	-1.40508	1.01479e-21	T47D P4 vs Vehicle	no	no	no	no
CXCL12	13982.7	-1.41666	8.76186e-192	T47D P4 vs Vehicle	no	no	no	no
TAOK3	1580.72	-1.42428	1.57346e-53	T47D P4 vs Vehicle	no	no	no	no
ZNF624	99.555	-1.42787	8.59992e-12	T47D P4 vs Vehicle	no	no	no	no
RNF222	21.2075	-1.42891	6.35523e-05	T47D P4 vs Vehicle	no	no	no	no
GLIS2	224.91	-1.43023	1.33878e-12	T47D P4 vs Vehicle	no	no	no	no
PAX9	264.506	-1.4538	2.00898e-31	T47D P4 vs Vehicle	no	no	no	no
CCNO	199.609	-1.46134	2.17e-13	T47D P4 vs Vehicle	no	no	no	no
RNF125	139.022	-1.47505	1.33699e-13	T47D P4 vs Vehicle	no	no	no	no
RBBP8	8373.21	-1.48063	1.57008e-46	T47D P4 vs Vehicle	no	no	no	no
SHROOM2	610.492	-1.48256	2.12906e-38	T47D P4 vs Vehicle	no	no	no	no
ANKRD34A	143.005	-1.48633	9.29998e-16	T47D P4 vs Vehicle	no	no	no	no
ASCL2	54.5158	-1.49643	4.43541e-08	T47D P4 vs Vehicle	no	no	no	no
MICB	2961.65	-1.5005	1.20111e-69	T47D P4 vs Vehicle	no	no	no	no
SLC11A2	3267.34	-1.50768	1.92318e-97	T47D P4 vs Vehicle	no	no	no	no
TGFB2	161.913	-1.51525	1.65431e-16	T47D P4 vs Vehicle	no	no	no	no
FAT1	260.403	-1.51773	6.47171e-23	T47D P4 vs Vehicle	no	no	no	no
PALM3	14.7842	-1.52646	3.12006e-05	T47D P4 vs Vehicle	no	no	no	no
FOXA1	6940.51	-1.53786	3.57231e-188	T47D P4 vs Vehicle	no	no	no	no
SERTAD4	827.347	-1.54482	2.38516e-50	T47D P4 vs Vehicle	no	no	no	no
ZNF467	366.638	-1.54548	7.03823e-14	T47D P4 vs Vehicle	no	no	no	no
RCOR2	55.2949	-1.54941	9.98413e-10	T47D P4 vs Vehicle	no	no	no	no
TWIST1	504.789	-1.55005	2.89085e-10	T47D P4 vs Vehicle	no	no	no	no
NDST4	23.4295	-1.55731	5.03374e-07	T47D P4 vs Vehicle	no	no	no	no
RUNX1T1	12.196	-1.55998	6.78257e-05	T47D P4 vs Vehicle	no	no	no	no
DLG2	631.373	-1.56114	1.45763e-41	T47D P4 vs Vehicle	no	no	no	no
IKZF2	301.743	-1.56911	7.88347e-27	T47D P4 vs Vehicle	no	no	no	no
LVCAT1	142.362	-1.57257	6.26865e-20	T47D P4 vs Vehicle	no	no	no	no
TXLNB	33.4703	-1.57884	2.62649e-06	T47D P4 vs Vehicle	no	no	no	no
FAM84B	6545.66	-1.58728	7.98222e-247	T47D P4 vs Vehicle	no	no	no	no
EFNB2	184.49	-1.5996	3.39849e-18	T47D P4 vs Vehicle	no	no	no	no
WT1	328.038	-1.631	2.3102e-44	T47D P4 vs Vehicle	no	no	no	no
KIAA2022	30.6628	-1.64649	2.12772e-08	T47D P4 vs Vehicle	no	no	no	no
ZCCHC24	155.032	-1.65281	1.18139e-22	T47D P4 vs Vehicle	no	no	no	no
IL1R1	270.141	-1.69358	1.03337e-33	T47D P4 vs Vehicle	no	no	no	no
NUAK2	198.203	-1.69748	5.67273e-25	T47D P4 vs Vehicle	no	no	no	no
GCNT2	35.6915	-1.69789	4.58181e-07	T47D P4 vs Vehicle	no	no	no	no
RIMS1	88.3876	-1.69815	9.89036e-17	T47D P4 vs Vehicle	no	no	no	no
DUSP5	526.303	-1.70113	2.60426e-63	T47D P4 vs Vehicle	no	no	no	no
SLITRK6	375.399	-1.70404	2.20876e-20	T47D P4 vs Vehicle	no	no	no	no
LRRN3	447.017	-1.72961	1.85837e-27	T47D P4 vs Vehicle	no	no	no	no
VASN	126.927	-1.7433	2.39744e-12	T47D P4 vs Vehicle	no	no	no	no
BATF	15.4463	-1.76315	9.68499e-07	T47D P4 vs Vehicle	no	no	no	no
SEMA6A	992.809	-1.77106	2.86742e-109	T47D P4 vs Vehicle	no	no	no	no
HDAC9	156.671	-1.78135	1.41652e-16	T47D P4 vs Vehicle	no	no	no	no
PCED1B	27.6154	-1.79096	4.40777e-08	T47D P4 vs Vehicle	no	no	no	no
SATB1	2763.18	-1.80489	4.65616e-152	T47D P4 vs Vehicle	no	no	no	no
KITLG	13158.8	-1.81618	5.05689e-49	T47D P4 vs Vehicle	no	no	no	no
ELF3	969.93	-1.88942	1.30545e-49	T47D P4 vs Vehicle	no	no	no	no
CD101	43.1777	-1.91581	4.25599e-12	T47D P4 vs Vehicle	no	no	no	no
SOX2	21.8634	-1.9181	1.88589e-08	T47D P4 vs Vehicle	no	no	no	no
NRARP	590.013	-1.9233	2.48752e-85	T47D P4 vs Vehicle	no	no	no	no
PXK	2030.91	-1.95095	1.19651e-92	T47D P4 vs Vehicle	no	no	no	no
TRERF1	448.271	-1.95624	7.85099e-64	T47D P4 vs Vehicle	no	no	no	no
TNFSF15	82.4108	-1.97811	1.68025e-17	T47D P4 vs Vehicle	no	no	no	no
TRIM6	112.28	-1.98251	7.43351e-33	T47D P4 vs Vehicle	no	no	no	no
FUT9	50.5207	-1.98568	1.68657e-13	T47D P4 vs Vehicle	no	no	no	no
LRRK2	745.975	-2.02494	4.24685e-55	T47D P4 vs Vehicle	no	no	no	no
KCNJ2	608.131	-2.03795	4.48478e-80	T47D P4 vs Vehicle	no	no	no	no
SHISA9	71.9725	-2.04596	1.99596e-19	T47D P4 vs Vehicle	no	no	no	no
MISP	803.367	-2.04931	3.10636e-31	T47D P4 vs Vehicle	no	no	no	no
PPARGC1A	102.65	-2.09448	5.12402e-30	T47D P4 vs Vehicle	no	no	no	no
RIMS2	68.3859	-2.15431	5.06815e-20	T47D P4 vs Vehicle	no	no	no	no
RBBP8NL	108.424	-2.22114	3.06697e-17	T47D P4 vs Vehicle	no	no	no	no
FOXN1	13.1409	-2.33509	1.23239e-10	T47D P4 vs Vehicle	no	no	no	no
OVOL1	93.658	-2.34305	2.83714e-21	T47D P4 vs Vehicle	no	no	no	no
BCL3	440.751	-2.40195	1.02594e-31	T47D P4 vs Vehicle	no	no	no	no
L3MBTL3	969.55	-2.40503	1.57011e-114	T47D P4 vs Vehicle	no	no	no	no
GRHL3	282.489	-2.57633	7.49391e-60	T47D P4 vs Vehicle	no	no	no	no
MKX	129.498	-2.7399	3.87137e-53	T47D P4 vs Vehicle	no	no	no	no
SOSTDC1	68.2517	-2.79712	5.56422e-28	T47D P4 vs Vehicle	no	no	no	no
STON1	48.5278	-2.81235	3.95215e-22	T47D P4 vs Vehicle	no	no	no	no
GEM	80.1104	-2.94233	2.16337e-34	T47D P4 vs Vehicle	no	no	no	no
AMIGO2	184.247	-3.24085	2.06419e-50	T47D P4 vs Vehicle	no	no	no	no
CYP1A1	1574.94	-3.93037	2.6805e-171	T47D P4 vs Vehicle	no	no	no	no
KCNK5	245.036	-4.06183	3.75828e-124	T47D P4 vs Vehicle	no	no	no	no
ABCC12	110.155	1.4907	5.05819e-10	CR3 P4 vs Vehicle
ACOT6	194.952	1.89705	1.19058e-32	CR3 P4 vs Vehicle
ADAM33	12.7239	1.33071	0.00151039	CR3 P4 vs Vehicle
ADGRA2	215.455	1.58292	9.50685e-20	CR3 P4 vs Vehicle
ADM	698.993	-1.41292	2.97587e-47	CR3 P4 vs Vehicle
ADRB1	14.6393	1.18916	0.00175312	CR3 P4 vs Vehicle
ADRB2	36.7612	1.38149	0.000121302	CR3 P4 vs Vehicle
AHNAK	118437	1.03951	1.13007e-50	CR3 P4 vs Vehicle
AKNAD1	23.8999	1.89827	6.06098e-09	CR3 P4 vs Vehicle
ALPL	155.993	2.82646	4.26245e-36	CR3 P4 vs Vehicle
AMIGO2	184.247	-2.61233	1.16152e-50	CR3 P4 vs Vehicle
ANKRD22	2750.87	1.61543	5.36052e-62	CR3 P4 vs Vehicle
ANKRD35	101.927	4.21356	2.44315e-62	CR3 P4 vs Vehicle
ANKRD63	39.8272	1.38865	0.000287315	CR3 P4 vs Vehicle
APLN	142.25	4.02248	4.95093e-73	CR3 P4 vs Vehicle
AQP3	26.6689	1.99755	6.99407e-11	CR3 P4 vs Vehicle
ARHGAP42	125.607	1.01994	7.86848e-07	CR3 P4 vs Vehicle
ARHGEF26	3901.44	1.89167	2.49082e-135	CR3 P4 vs Vehicle
ARL4D	1437.13	2.32199	7.41251e-121	CR3 P4 vs Vehicle
ATF3	532.056	1.1835	3.10142e-23	CR3 P4 vs Vehicle
ATP10A	2019.89	1.38648	2.80162e-48	CR3 P4 vs Vehicle
ATP1A1	36352.3	1.18898	1.93894e-137	CR3 P4 vs Vehicle
ATP1B1	3459.37	2.20104	6.26652e-88	CR3 P4 vs Vehicle
ATP8B3	87.6338	1.15241	6.61939e-09	CR3 P4 vs Vehicle
AZGP1P1	37.9328	2.16246	1.84233e-15	CR3 P4 vs Vehicle
BCL2	80.3598	-1.40862	4.10485e-12	CR3 P4 vs Vehicle
BCL3	440.751	-1.27407	1.62307e-10	CR3 P4 vs Vehicle
BCL6	2805.35	1.0198	1.72337e-41	CR3 P4 vs Vehicle
BDNF	21.2769	1.15785	0.000566718	CR3 P4 vs Vehicle
BTBD11	15.5508	1.16533	0.00279233	CR3 P4 vs Vehicle
C1orf116	239.21	2.585	5.83907e-47	CR3 P4 vs Vehicle
C4BPB	31.8379	1.64416	3.83414e-07	CR3 P4 vs Vehicle
C9orf152	2348.37	1.52809	1.34625e-183	CR3 P4 vs Vehicle
CASC10	232.268	1.52961	3.54928e-26	CR3 P4 vs Vehicle
CBR3-AS1	292.114	1.22047	2.10882e-19	CR3 P4 vs Vehicle
CBX4	1262.52	1.17353	2.45525e-28	CR3 P4 vs Vehicle
CCDC177	23.2483	2.43874	1.55447e-13	CR3 P4 vs Vehicle
CD101	43.1777	-1.45969	1.75367e-08	CR3 P4 vs Vehicle
CDC42EP3	2116.39	1.50507	2.78146e-105	CR3 P4 vs Vehicle
CEBPD	149.748	1.44301	6.8573e-11	CR3 P4 vs Vehicle
CECR6	31.2764	1.09681	0.000433365	CR3 P4 vs Vehicle
CHRM4	43.8883	2.98306	2.54287e-19	CR3 P4 vs Vehicle
CHST11	393.242	1.58127	3.14215e-33	CR3 P4 vs Vehicle
CISH	517.933	-1.21098	3.25573e-17	CR3 P4 vs Vehicle
CITED4	1147.83	1.06265	1.14834e-09	CR3 P4 vs Vehicle
CLDN8	196.804	1.40678	1.74225e-13	CR3 P4 vs Vehicle
CLEC2D	51.5021	1.06291	0.00330946	CR3 P4 vs Vehicle
CLMN	5535.34	1.4254	2.8627e-127	CR3 P4 vs Vehicle
CMTM7	1043.37	1.31991	8.80084e-47	CR3 P4 vs Vehicle
CORO2A	593.85	1.1346	4.76117e-26	CR3 P4 vs Vehicle
CPM	121.961	1.24843	4.63942e-12	CR3 P4 vs Vehicle
CREB3L2	3387.18	1.4418	2.88969e-94	CR3 P4 vs Vehicle
CRY2	1364.46	1.22058	6.82154e-33	CR3 P4 vs Vehicle
CSRNP1	774.066	1.8347	2.93208e-40	CR3 P4 vs Vehicle
CXCR4	104.733	-1.86254	6.10547e-27	CR3 P4 vs Vehicle
CYP1A1	1574.94	-1.69915	1.08278e-37	CR3 P4 vs Vehicle
CYP4Z2P	36.3602	1.15892	2.58285e-05	CR3 P4 vs Vehicle
CYS1	108.444	-1.13482	1.43637e-09	CR3 P4 vs Vehicle
DEFB132	114.207	4.92999	1.95199e-82	CR3 P4 vs Vehicle
DGKH	1068.75	1.34108	1.4518e-24	CR3 P4 vs Vehicle
DIXDC1	2031.53	1.23039	6.11013e-34	CR3 P4 vs Vehicle
DNAJB4	1080.78	1.78772	2.8596e-42	CR3 P4 vs Vehicle
DOPEY2	5556	1.17884	7.56348e-114	CR3 P4 vs Vehicle
DSEL	37.9708	1.16314	5.05257e-05	CR3 P4 vs Vehicle
DUSP1	448.763	1.34366	8.1721e-29	CR3 P4 vs Vehicle
EAF2	189.79	2.26845	8.82195e-44	CR3 P4 vs Vehicle
EFCAB12	37.7571	1.68357	9.85681e-07	CR3 P4 vs Vehicle
EGF	780.262	1.3748	7.27608e-43	CR3 P4 vs Vehicle
EGR1	85.5175	-1.42638	1.00518e-10	CR3 P4 vs Vehicle
EMP1	317.505	1.34745	7.09639e-33	CR3 P4 vs Vehicle
ENPP1	2040.74	1.06012	2.65911e-23	CR3 P4 vs Vehicle
ENPP3	22.9101	1.2263	0.000564111	CR3 P4 vs Vehicle
EPGN	69.8839	1.9977	3.92263e-15	CR3 P4 vs Vehicle
EPHA4	223.608	1.30559	4.09629e-07	CR3 P4 vs Vehicle
ERRFI1	3427.31	1.72637	2.33531e-133	CR3 P4 vs Vehicle
F2R	113.901	1.18373	1.88271e-07	CR3 P4 vs Vehicle
F3	222.813	2.73797	2.47158e-51	CR3 P4 vs Vehicle
FAM105A	414.919	3.08788	1.63443e-84	CR3 P4 vs Vehicle
FAM107B	6550.45	1.46128	1.80925e-53	CR3 P4 vs Vehicle
FAM43A	316.269	1.55811	1.32811e-33	CR3 P4 vs Vehicle
FAM46B	2536.97	1.03366	1.01759e-13	CR3 P4 vs Vehicle
FAM46C	459.431	1.69978	2.03109e-37	CR3 P4 vs Vehicle
FAM65C	129.875	-1.1157	9.63875e-08	CR3 P4 vs Vehicle
FAXDC2	40.9807	3.0441	1.71351e-23	CR3 P4 vs Vehicle
FGD4	1276.1	1.0782	1.01915e-21	CR3 P4 vs Vehicle
FJX1	4314.85	1.13479	1.9998e-35	CR3 P4 vs Vehicle
FKBP5	15886.7	1.8312	3.96456e-158	CR3 P4 vs Vehicle
FLRT3	1008.75	1.74381	2.3488e-36	CR3 P4 vs Vehicle
FLT1	44.7111	1.16732	0.000309012	CR3 P4 vs Vehicle
FRK	458.281	1.71968	4.01513e-49	CR3 P4 vs Vehicle
FUT9	50.5207	-1.1222	5.00257e-05	CR3 P4 vs Vehicle
FZD5	475.296	2.22204	6.06029e-84	CR3 P4 vs Vehicle
G6PC	13.9452	2.77035	7.8568e-15	CR3 P4 vs Vehicle
GADD45B	654.617	1.36439	7.38412e-34	CR3 P4 vs Vehicle
GCNT2	35.6915	-1.0411	0.00077349	CR3 P4 vs Vehicle
GEM	80.1104	-1.29747	2.40723e-08	CR3 P4 vs Vehicle
GPR146	40.7505	1.16186	0.000121302	CR3 P4 vs Vehicle
GPSM2	5767.39	1.20953	4.50134e-32	CR3 P4 vs Vehicle
GREB1L	428.002	1.03415	6.57957e-19	CR3 P4 vs Vehicle
GREM2	16.2751	-1.08439	0.00543876	CR3 P4 vs Vehicle
HDAC9	156.671	-1.03444	1.02819e-13	CR3 P4 vs Vehicle
HES2	138.043	1.12838	1.75442e-11	CR3 P4 vs Vehicle
HILPDA	9450.91	1.97865	1.61647e-235	CR3 P4 vs Vehicle
HS3ST3B1	505.177	2.22688	6.1878e-79	CR3 P4 vs Vehicle
HSD11B2	310.794	1.18451	1.98372e-12	CR3 P4 vs Vehicle
IL12A	30.1609	1.1286	0.000650824	CR3 P4 vs Vehicle
IL20RA	2884.93	1.75523	2.37036e-159	CR3 P4 vs Vehicle
IL6R	396.949	1.27973	8.02835e-39	CR3 P4 vs Vehicle
IL6ST	17238.2	1.12968	2.58416e-20	CR3 P4 vs Vehicle
INHBB	6210.6	1.022	2.9556e-63	CR3 P4 vs Vehicle
ITGA10	145.875	1.42958	3.7999e-14	CR3 P4 vs Vehicle
ITPKB	1039.94	1.21967	1.16153e-35	CR3 P4 vs Vehicle
ITSN1	3308.12	1.08083	1.9895e-34	CR3 P4 vs Vehicle
JUN	2013.53	1.18063	3.81016e-47	CR3 P4 vs Vehicle
KCNB1	814.074	2.19218	4.63264e-133	CR3 P4 vs Vehicle
KCNC1	208.61	1.05217	9.85836e-07	CR3 P4 vs Vehicle
KCNC4	249.044	1.87206	1.10974e-37	CR3 P4 vs Vehicle
KCNG1	11.4059	1.40842	0.000650292	CR3 P4 vs Vehicle
KCNH1	1963.67	1.28115	1.26116e-63	CR3 P4 vs Vehicle
KCNJ11	472.872	1.37364	1.19272e-15	CR3 P4 vs Vehicle
KCNK5	245.036	-1.96553	2.05849e-26	CR3 P4 vs Vehicle
KCTD6	1116.12	-1.12483	4.60348e-33	CR3 P4 vs Vehicle
KLF15	65.7509	2.8933	1.45079e-22	CR3 P4 vs Vehicle
KLF4	1009.72	2.29517	8.34602e-117	CR3 P4 vs Vehicle
KLF5	400.626	2.36173	4.22758e-110	CR3 P4 vs Vehicle
KLF9	757.791	1.51809	2.09118e-44	CR3 P4 vs Vehicle
KRT4	166.604	2.32012	1.16055e-37	CR3 P4 vs Vehicle
KRT5	29.5248	2.07987	2.52692e-09	CR3 P4 vs Vehicle
L3MBTL3	969.55	-1.29344	2.78683e-34	CR3 P4 vs Vehicle
LDLRAD4	601.624	1.30544	1.76236e-32	CR3 P4 vs Vehicle
LEF1	615.588	1.69875	7.52241e-92	CR3 P4 vs Vehicle
LINC00867	115.863	1.52942	8.0636e-21	CR3 P4 vs Vehicle
LINC01018	33.8296	2.93812	2.75041e-19	CR3 P4 vs Vehicle
LMO7	2278.32	1.25847	1.03424e-60	CR3 P4 vs Vehicle
LOC100128164	11.2212	1.38597	0.000650499	CR3 P4 vs Vehicle
LOC100129931	271.46	3.34465	6.44534e-60	CR3 P4 vs Vehicle
LOC100132813	52.8724	3.54791	1.3104e-34	CR3 P4 vs Vehicle
LOC728323	111.144	1.08216	1.53882e-07	CR3 P4 vs Vehicle
LRRC31	312.25	3.00113	2.89942e-110	CR3 P4 vs Vehicle
LRRC37A	14.48	1.1377	0.00535517	CR3 P4 vs Vehicle
MAFB	1171.5	3.78232	2.13583e-169	CR3 P4 vs Vehicle
MAFF	129.673	1.54227	9.82778e-19	CR3 P4 vs Vehicle
MAP7D2	45.7454	1.39355	6.98323e-05	CR3 P4 vs Vehicle
MGC12916	68.5767	1.60407	1.20371e-11	CR3 P4 vs Vehicle
MIR4426	15.5918	1.17173	0.00607352	CR3 P4 vs Vehicle
MOGAT2	12.5556	1.16317	0.00785527	CR3 P4 vs Vehicle
MTCL1	414.352	1.10098	3.27077e-16	CR3 P4 vs Vehicle
MTMR9	1421.15	1.66861	9.05144e-72	CR3 P4 vs Vehicle
NACA2	8.54662	1.18693	0.00555894	CR3 P4 vs Vehicle
NAMPT	2868	1.21824	4.10128e-34	CR3 P4 vs Vehicle
NBPF13P	37.8404	1.74069	7.20759e-09	CR3 P4 vs Vehicle
NCALD	264.794	1.3715	5.95818e-16	CR3 P4 vs Vehicle
NDNF	70.2633	1.41418	5.78518e-08	CR3 P4 vs Vehicle
NDRG1	229.662	2.85465	9.91433e-77	CR3 P4 vs Vehicle
NEDD4L	2488.32	1.22304	3.80814e-53	CR3 P4 vs Vehicle
NET1	5967.07	1.19962	2.02347e-77	CR3 P4 vs Vehicle
NETO2	115.241	1.17149	4.99707e-09	CR3 P4 vs Vehicle
NFKBIA	3593	1.61556	1.97383e-82	CR3 P4 vs Vehicle
NOTCH2	16442.9	1.01462	3.56762e-69	CR3 P4 vs Vehicle
NUAK2	198.203	-1.00585	1.80614e-10	CR3 P4 vs Vehicle
NXPE3	1009.02	1.14741	7.13318e-36	CR3 P4 vs Vehicle
PABPC3	19.3873	1.10157	0.00994464	CR3 P4 vs Vehicle
PAG1	328.711	1.21388	9.39617e-19	CR3 P4 vs Vehicle
PAPLN	50.7723	1.05254	0.00419574	CR3 P4 vs Vehicle
PCDH7	178.28	1.76836	9.93429e-30	CR3 P4 vs Vehicle
PCDHA2	72.0179	-1.05974	2.2441e-05	CR3 P4 vs Vehicle
PCED1B	27.6154	-1.54676	3.83694e-07	CR3 P4 vs Vehicle
PDK4	363.668	1.88438	2.13614e-38	CR3 P4 vs Vehicle
PER1	675.336	2.05241	1.0246e-33	CR3 P4 vs Vehicle
PER2	1214.63	1.64537	1.72087e-72	CR3 P4 vs Vehicle
PFKFB3	15294.3	1.39906	2.37479e-65	CR3 P4 vs Vehicle
PHACTR3	74.209	4.19106	3.3014e-44	CR3 P4 vs Vehicle
PHOSPHO1	8.63291	1.583	6.98323e-05	CR3 P4 vs Vehicle
PISD	3291.21	1.41819	3.5588e-34	CR3 P4 vs Vehicle
PKP1	27.9567	1.47474	6.73875e-05	CR3 P4 vs Vehicle
PLA2G3	121.382	1.03263	1.67917e-07	CR3 P4 vs Vehicle
PLA2G4C-AS1	17.0928	1.24119	0.00100854	CR3 P4 vs Vehicle
PLA2G4E	10.719	1.66891	2.84562e-05	CR3 P4 vs Vehicle
PLEKHF1	1098.63	1.17941	1.49949e-08	CR3 P4 vs Vehicle
PLLP	180.335	1.78479	6.1466e-28	CR3 P4 vs Vehicle
PPARGC1A	102.65	-1.15533	2.09714e-10	CR3 P4 vs Vehicle
PPP1R14C	38.4397	3.14886	1.03635e-25	CR3 P4 vs Vehicle
PRDM1	327.295	2.24163	7.25181e-69	CR3 P4 vs Vehicle
PRICKLE1	20.8719	1.08266	0.00996645	CR3 P4 vs Vehicle
PRPH2	20.9583	1.77438	4.12565e-06	CR3 P4 vs Vehicle
PRR15L	1746.44	1.7485	1.08693e-71	CR3 P4 vs Vehicle
PRR15	410.652	1.30248	5.43119e-27	CR3 P4 vs Vehicle
PTPRJ	4749.62	1.06078	6.61231e-69	CR3 P4 vs Vehicle
RAB3B	56.7275	1.91075	1.17042e-17	CR3 P4 vs Vehicle
RANBP3L	337.498	3.31441	9.37316e-79	CR3 P4 vs Vehicle
RBBP8NL	108.424	-1.07299	8.13369e-05	CR3 P4 vs Vehicle
RBP2	33.2078	3.15791	1.86349e-22	CR3 P4 vs Vehicle
RCAN1	17310.8	1.59547	3.51168e-70	CR3 P4 vs Vehicle
RCOR2	55.2949	-1.04485	2.02038e-05	CR3 P4 vs Vehicle
RDH16	41.1614	1.19928	0.000157631	CR3 P4 vs Vehicle
RHOBTB2	790.184	1.06927	4.8136e-17	CR3 P4 vs Vehicle
RIMS2	68.3859	-1.50168	2.25721e-12	CR3 P4 vs Vehicle
RIPK4	1571.41	1.41351	7.99521e-54	CR3 P4 vs Vehicle
RMST	38.6674	1.12857	0.000231893	CR3 P4 vs Vehicle
RNF222	21.2075	-1.14538	0.00126494	CR3 P4 vs Vehicle
RP1	23.7712	2.36414	4.23023e-11	CR3 P4 vs Vehicle
RPS6KA5	882.407	1.06952	9.59877e-30	CR3 P4 vs Vehicle
SASH1	934.745	1.86924	7.09812e-128	CR3 P4 vs Vehicle
SAT1	3288.02	1.28035	5.06649e-35	CR3 P4 vs Vehicle
SATB1	2763.18	-1.09584	4.63317e-40	CR3 P4 vs Vehicle
SCNN1G	156.822	3.55458	1.61072e-68	CR3 P4 vs Vehicle
SCRG1	15.3667	1.57605	7.36817e-05	CR3 P4 vs Vehicle
SCUBE2	1998.65	1.53104	3.45591e-86	CR3 P4 vs Vehicle
SDPR	36.7059	1.47036	0.000192531	CR3 P4 vs Vehicle
SEC14L2	1444.32	1.00936	3.45038e-34	CR3 P4 vs Vehicle
SEPT14	17.8892	2.59005	4.95279e-13	CR3 P4 vs Vehicle
SEPT4	31.8218	1.01691	0.00251394	CR3 P4 vs Vehicle
SGK1	707.082	5.25072	0	CR3 P4 vs Vehicle
SLC15A2	29.3974	2.16453	1.2813e-13	CR3 P4 vs Vehicle
SLC16A6	1506.18	2.23985	6.20091e-89	CR3 P4 vs Vehicle
SLC22A23	3342.96	1.2408	1.58398e-61	CR3 P4 vs Vehicle
SLC25A18	403.515	2.56184	1.29309e-76	CR3 P4 vs Vehicle
SLC2A7	11.7337	1.66515	1.01322e-05	CR3 P4 vs Vehicle
SLC44A4	17.2541	1.37428	0.000190655	CR3 P4 vs Vehicle
SMKR1	71.2922	1.06893	3.80527e-06	CR3 P4 vs Vehicle
SOSTDC1	68.2517	-1.12765	1.0366e-05	CR3 P4 vs Vehicle
SOWAHA	737.137	1.15556	3.50722e-27	CR3 P4 vs Vehicle
SOX4	3606	1.12031	1.0449e-36	CR3 P4 vs Vehicle
SPATA13	949.364	1.80396	2.42934e-81	CR3 P4 vs Vehicle
SPEG	30.218	1.46305	2.42939e-05	CR3 P4 vs Vehicle
SPRED2	2509.87	1.15422	1.6651e-62	CR3 P4 vs Vehicle
SPRY1	85.2943	-1.09623	7.29137e-07	CR3 P4 vs Vehicle
ST3GAL4	3457.94	1.0001	1.80784e-15	CR3 P4 vs Vehicle
STAT5A	195.796	2.95652	3.93058e-73	CR3 P4 vs Vehicle
STEAP1	222.023	1.06087	7.98744e-10	CR3 P4 vs Vehicle
STOM	4535.04	1.41892	9.26054e-114	CR3 P4 vs Vehicle
STON1	48.5278	-1.70989	2.63049e-12	CR3 P4 vs Vehicle
SYBU	1224.92	2.22529	2.6783e-158	CR3 P4 vs Vehicle
TBC1D8	437.724	1.07111	1.23968e-21	CR3 P4 vs Vehicle
TIPARP	2876.99	1.3125	2.43438e-36	CR3 P4 vs Vehicle
TMEM173	188.117	1.03005	5.78518e-08	CR3 P4 vs Vehicle
TMEM63C	399.062	2.62008	1.66874e-51	CR3 P4 vs Vehicle
TMPRSS11E	10.8053	1.26471	0.00279084	CR3 P4 vs Vehicle
TPRG1-AS1	65.8386	1.24453	2.21874e-09	CR3 P4 vs Vehicle
TRIM22	30.5032	1.71407	1.85681e-07	CR3 P4 vs Vehicle
TRNP1	248.361	1.60485	9.22797e-29	CR3 P4 vs Vehicle
TSC22D3	4250.57	1.9775	0	CR3 P4 vs Vehicle
TTC39B	1546.42	1.07295	2.38867e-30	CR3 P4 vs Vehicle
VASN	126.927	-1.13926	9.04148e-06	CR3 P4 vs Vehicle
VIPR1	1401.3	1.28787	1.78792e-39	CR3 P4 vs Vehicle
VLDLR	47.2	1.62768	1.79875e-09	CR3 P4 vs Vehicle
ZBED2	103.142	3.99973	9.67353e-46	CR3 P4 vs Vehicle
ZBTB16	11.6816	1.51263	0.000200428	CR3 P4 vs Vehicle
ZBTB7C	204.69	1.73564	2.53491e-18	CR3 P4 vs Vehicle
ZC3H12A	571.599	1.20026	2.06105e-09	CR3 P4 vs Vehicle
ZCCHC24	155.032	-1.03148	3.49506e-10	CR3 P4 vs Vehicle
ZFP36	878.844	1.14251	2.24102e-22	CR3 P4 vs Vehicle
ZNF563	326.485	1	4.08564e-16	CR3 P4 vs Vehicle
ZNF703	3497.34	1.02458	2.39895e-21	CR3 P4 vs Vehicle
ABCA12	1558.65	1.2733	4.96379e-40	CR3 P4 vs T47D P4
ABCB4	37.9658	1.25435	3.3152e-06	CR3 P4 vs T47D P4
ADAMTS4	16.7456	1.16283	0.00283805	CR3 P4 vs T47D P4
ADCY2	16.8745	2.13793	4.03981e-10	CR3 P4 vs T47D P4
ADGRE5	1267.36	1.11369	1.35917e-19	CR3 P4 vs T47D P4
ADRBK2	531.707	1.5604	1.05237e-50	CR3 P4 vs T47D P4
AKAP9	2770.18	1.0498	1.68755e-16	CR3 P4 vs T47D P4
AKR1C2	3.12901	1.10853	0.00263744	CR3 P4 vs T47D P4
AKR1C3	37.8696	2.41408	4.242e-20	CR3 P4 vs T47D P4
ALCAM	4516.46	1.92776	2.59037e-121	CR3 P4 vs T47D P4
ALDH1A3	1047.02	1.01738	4.67667e-33	CR3 P4 vs T47D P4
AMIGO2	184.247	1.59436	1.067e-11	CR3 P4 vs T47D P4
AMOT	192.519	1.74983	6.96484e-29	CR3 P4 vs T47D P4
ANK2	117.32	1.79946	4.47575e-23	CR3 P4 vs T47D P4
ANKRD24	33.8319	1.20287	2.26819e-05	CR3 P4 vs T47D P4
ANKRD34A	143.005	1.55024	1.23447e-17	CR3 P4 vs T47D P4
ANO5	599.66	1.04276	1.76628e-15	CR3 P4 vs T47D P4
AOC2	57.6447	1.15809	3.76707e-07	CR3 P4 vs T47D P4
APBB1	129.807	1.05296	3.98768e-06	CR3 P4 vs T47D P4
APOBEC3F	331.89	2.09809	4.21304e-68	CR3 P4 vs T47D P4
APOL1	11.1357	1.51236	5.87509e-05	CR3 P4 vs T47D P4
APOL2	780.814	1.00526	3.0171e-33	CR3 P4 vs T47D P4
APOL6	164.393	3.05517	3.21912e-57	CR3 P4 vs T47D P4
AQP1	157.352	4.44017	2.02673e-80	CR3 P4 vs T47D P4
AQP3	26.6689	1.09802	0.000297472	CR3 P4 vs T47D P4
AQP4	51.1013	1.33639	3.79212e-07	CR3 P4 vs T47D P4
AQP5	7.97359	1.05033	0.00778528	CR3 P4 vs T47D P4
ARHGAP28	4.77262	1.46524	9.59009e-05	CR3 P4 vs T47D P4
ARHGAP44	132.34	2.05235	6.99365e-30	CR3 P4 vs T47D P4
ARID5B	1489.79	1.17973	8.17892e-39	CR3 P4 vs T47D P4
ARMCX1	272.18	1.10776	1.74977e-21	CR3 P4 vs T47D P4
ARMCX2	525.946	2.28217	1.03864e-68	CR3 P4 vs T47D P4
ARMCX5	633.16	1.08606	6.57644e-23	CR3 P4 vs T47D P4
ASCL2	54.5158	1.63463	4.8862e-10	CR3 P4 vs T47D P4
ASPHD2	11.9755	1.06666	0.00539472	CR3 P4 vs T47D P4
ATAD3C	66.9585	1.49365	2.68377e-11	CR3 P4 vs T47D P4
ATOH8	19.0218	1.72014	1.40586e-06	CR3 P4 vs T47D P4
ATP10D	632.237	1.43415	2.35783e-46	CR3 P4 vs T47D P4
ATRNL1	45.9278	1.04875	0.000431442	CR3 P4 vs T47D P4
AXL	60.9091	1.75983	2.5274e-13	CR3 P4 vs T47D P4
B3GALT5	8.69058	1.22611	0.00158964	CR3 P4 vs T47D P4
B3GNT8	9.58687	1.6761	8.54436e-06	CR3 P4 vs T47D P4
B4GALNT3	109.305	1.57981	4.80656e-15	CR3 P4 vs T47D P4
B4GALT6	158.052	1.33061	3.16915e-16	CR3 P4 vs T47D P4
BAHCC1	24.0394	1.70311	2.04888e-07	CR3 P4 vs T47D P4
BANK1	58.9215	1.46794	1.57235e-09	CR3 P4 vs T47D P4
BATF2	15.8251	1.0929	0.00437019	CR3 P4 vs T47D P4
BAZ2B	733.397	1.1811	4.56081e-16	CR3 P4 vs T47D P4
BCAN	20.1477	1.11352	0.00113604	CR3 P4 vs T47D P4
BCHE	74.7463	3.46236	1.94284e-37	CR3 P4 vs T47D P4
BCL3	440.751	2.13643	2.92249e-25	CR3 P4 vs T47D P4
BDNF-AS	11.439	1.51136	3.67213e-05	CR3 P4 vs T47D P4
BDNF	21.2769	1.77576	2.21034e-08	CR3 P4 vs T47D P4
BMP5	7.89982	1.69791	6.30561e-06	CR3 P4 vs T47D P4
BMPR1B	577.264	3.24468	6.22766e-120	CR3 P4 vs T47D P4
BRINP1	41.6265	1.80001	5.45446e-13	CR3 P4 vs T47D P4
BRWD3	793.267	1.31507	4.86032e-24	CR3 P4 vs T47D P4
BTBD8	25.2955	1.2142	0.000344947	CR3 P4 vs T47D P4
BTG1	10889.2	1.27862	1.93798e-113	CR3 P4 vs T47D P4
BTN3A1	421.787	1.98918	3.5525e-58	CR3 P4 vs T47D P4
BTN3A3	21.2025	1.56116	5.56066e-06	CR3 P4 vs T47D P4
C10orf82	197.822	1.15729	2.0446e-15	CR3 P4 vs T47D P4
C19orf18	10.098	1.41186	0.000180449	CR3 P4 vs T47D P4
C19orf66	53.3574	2.59719	1.62628e-22	CR3 P4 vs T47D P4
C1GALT1	1170.85	1.06337	6.88884e-15	CR3 P4 vs T47D P4
C1orf64	102.305	1.41394	4.43268e-12	CR3 P4 vs T47D P4
C5orf58	178.385	1.95697	4.54128e-30	CR3 P4 vs T47D P4
C6orf141	322.887	1.65442	2.69544e-35	CR3 P4 vs T47D P4
C8orf31	9.81	1.25855	0.00104529	CR3 P4 vs T47D P4
C8orf34	19.7845	1.22286	0.000295541	CR3 P4 vs T47D P4
CA14	32.2499	1.08262	0.000332958	CR3 P4 vs T47D P4
CACNA1I	254.809	1.00961	1.45992e-09	CR3 P4 vs T47D P4
CACNA2D3	11.249	1.11231	0.00285112	CR3 P4 vs T47D P4
CAMK2B	38.5988	1.43583	1.56988e-06	CR3 P4 vs T47D P4
CAPS2	34.4624	1.24672	1.4073e-05	CR3 P4 vs T47D P4
CASC10	232.268	1.04537	5.67794e-13	CR3 P4 vs T47D P4
CASP9	248.572	1.08889	8.22058e-12	CR3 P4 vs T47D P4
CBLN2	21.141	2.34557	3.22591e-12	CR3 P4 vs T47D P4
CCDC129	75.3914	2.13218	3.29151e-23	CR3 P4 vs T47D P4
CCDC177	23.2483	1.66539	3.19759e-07	CR3 P4 vs T47D P4
CCDC3	15.9814	1.90483	8.54064e-08	CR3 P4 vs T47D P4
CCDC88A	761.075	1.40456	5.80701e-22	CR3 P4 vs T47D P4
CCL5	33.0167	1.53114	2.87905e-07	CR3 P4 vs T47D P4
CCNJL	389.304	1.45054	3.73664e-41	CR3 P4 vs T47D P4
CD36	1804.65	3.06805	1.88963e-145	CR3 P4 vs T47D P4
CD68	76.3185	1.00888	1.84249e-06	CR3 P4 vs T47D P4
CDC42EP3	2116.39	1.08249	4.46169e-55	CR3 P4 vs T47D P4
CDH19	152.125	1.82231	9.52356e-21	CR3 P4 vs T47D P4
CDNF	67.0405	1.00121	2.47074e-05	CR3 P4 vs T47D P4
CEACAM16	14.6515	1.01086	0.00892079	CR3 P4 vs T47D P4
CEACAM1	42.5597	2.07333	2.45924e-13	CR3 P4 vs T47D P4
CEACAM6	74.1598	1.41929	1.23976e-12	CR3 P4 vs T47D P4
CENPV	39.2521	1.86791	2.5748e-12	CR3 P4 vs T47D P4
CERK	1624.14	1.05431	9.07882e-40	CR3 P4 vs T47D P4
CGNL1	60.6042	1.17541	2.62529e-06	CR3 P4 vs T47D P4
CHD5	361.463	1.14065	3.52217e-16	CR3 P4 vs T47D P4
CLEC2D	51.5021	1.31629	5.49391e-05	CR3 P4 vs T47D P4
CLEC3A	1703.12	6.04805	0	CR3 P4 vs T47D P4
CMPK2	42.8131	1.82175	4.19391e-08	CR3 P4 vs T47D P4
CNTD1	22.5621	1.33964	1.93093e-05	CR3 P4 vs T47D P4
COL11A1	134.749	4.99885	1.19649e-82	CR3 P4 vs T47D P4
COL21A1	124.684	1.48938	3.58553e-16	CR3 P4 vs T47D P4
COL27A1	149.322	1.68308	6.93338e-15	CR3 P4 vs T47D P4
COL3A1	295.907	4.84071	9.68173e-137	CR3 P4 vs T47D P4
COL9A3	49.24	1.16262	1.42142e-05	CR3 P4 vs T47D P4
CPEB3	264.7	1.13485	2.25709e-15	CR3 P4 vs T47D P4
CPVL	1019.37	1.97991	2.60281e-120	CR3 P4 vs T47D P4
CRISP1	17.525	1.49361	2.909e-05	CR3 P4 vs T47D P4
CRISP3	382.644	2.52972	2.63015e-45	CR3 P4 vs T47D P4
CSAG1	74.1738	1.12735	9.47732e-07	CR3 P4 vs T47D P4
CSMD1	367.009	1.36807	1.74423e-28	CR3 P4 vs T47D P4
CSRNP3	121.643	1.46591	8.14018e-11	CR3 P4 vs T47D P4
CXCR4	104.733	2.77384	2.72663e-27	CR3 P4 vs T47D P4
CYBB	15.7238	1.08506	0.00283805	CR3 P4 vs T47D P4
CYP1A1	1574.94	2.2353	2.34295e-54	CR3 P4 vs T47D P4
CYP2B7P	14.5719	1.09862	0.00306138	CR3 P4 vs T47D P4
CYP2S1	808.375	1.27435	8.78877e-33	CR3 P4 vs T47D P4
CYP4B1	25.3534	1.81031	4.2471e-09	CR3 P4 vs T47D P4
CYP4F22	19.0236	1.44844	1.59136e-05	CR3 P4 vs T47D P4
CYP4Z2P	36.3602	1.25233	2.77774e-06	CR3 P4 vs T47D P4
CYS1	108.444	1.03434	1.44809e-06	CR3 P4 vs T47D P4
DAB2	72.3734	1.29891	2.33706e-08	CR3 P4 vs T47D P4
DDO	24.6223	1.89778	1.36569e-09	CR3 P4 vs T47D P4
DDX58	1013.43	1.51459	1.51512e-36	CR3 P4 vs T47D P4
DDX60L	195.721	3.04832	2.67615e-50	CR3 P4 vs T47D P4
DDX60	528.104	3.87753	5.16613e-112	CR3 P4 vs T47D P4
DFNA5	156.973	1.67326	1.08646e-24	CR3 P4 vs T47D P4
DIO2-AS1	17.1441	1.25071	0.00115981	CR3 P4 vs T47D P4
DISP3	47.8707	3.361	1.65774e-28	CR3 P4 vs T47D P4
DKK1	1105.97	4.21261	0	CR3 P4 vs T47D P4
DLG4	345.085	1.15544	7.37518e-14	CR3 P4 vs T47D P4
DMPK	1253.35	1.31225	5.97572e-20	CR3 P4 vs T47D P4
DNAJC12	71.6792	1.43391	1.50302e-10	CR3 P4 vs T47D P4
DQX1	167.325	2.8878	8.43442e-50	CR3 P4 vs T47D P4
DRAIC	15.5047	1.01612	0.00566506	CR3 P4 vs T47D P4
DSTNP2	59.502	1.04665	1.33215e-05	CR3 P4 vs T47D P4
DTX3L	1861.71	1.75511	1.35087e-63	CR3 P4 vs T47D P4
DUSP13	15.9259	1.01269	0.00877274	CR3 P4 vs T47D P4
DUSP5	526.303	1.3501	8.79348e-40	CR3 P4 vs T47D P4
ECHDC1	11.6206	1.25238	0.000815451	CR3 P4 vs T47D P4
EFNB2	184.49	2.16618	3.17526e-35	CR3 P4 vs T47D P4
EGLN3	1270.91	2.42432	2.47563e-141	CR3 P4 vs T47D P4
EHF	8929.67	1.91649	7.6562e-86	CR3 P4 vs T47D P4
EIF2AK2	1816.65	1.23814	3.13757e-26	CR3 P4 vs T47D P4
EIF5AL1	101.598	1.01167	0.000287884	CR3 P4 vs T47D P4
ELF3	969.93	2.04187	1.60446e-58	CR3 P4 vs T47D P4
ELFN1-AS1	19.3182	1.3847	5.56304e-05	CR3 P4 vs T47D P4
ELOVL4	535.292	1.08208	2.04208e-15	CR3 P4 vs T47D P4
EMBP1	19.8889	1.41422	5.86418e-05	CR3 P4 vs T47D P4
EMB	600.799	2.48709	4.25689e-69	CR3 P4 vs T47D P4
EMP1	317.505	1.04365	4.18344e-20	CR3 P4 vs T47D P4
ENPP4	524.414	1.54932	7.38256e-20	CR3 P4 vs T47D P4
ENPP5	805.003	1.13139	2.84945e-21	CR3 P4 vs T47D P4
EPHA8	50.3876	1.0282	0.000256707	CR3 P4 vs T47D P4
EPN3	2478.66	1.01367	1.46768e-10	CR3 P4 vs T47D P4
ETV4	89.9728	1.00546	2.92528e-05	CR3 P4 vs T47D P4
EVC	310.992	1.46826	9.34953e-23	CR3 P4 vs T47D P4
EYA2	311.047	2.49801	2.16965e-55	CR3 P4 vs T47D P4
FAAH2	157.886	1.07162	9.80332e-10	CR3 P4 vs T47D P4
FAM133A	41.4923	1.81272	8.66369e-11	CR3 P4 vs T47D P4
FAM171B	116.354	1.88673	3.7334e-17	CR3 P4 vs T47D P4
FAM46C	459.431	1.05176	3.50926e-15	CR3 P4 vs T47D P4
FAM78A	84.7143	1.49547	4.80563e-12	CR3 P4 vs T47D P4
FAM83E	17.5102	2.14346	8.10912e-10	CR3 P4 vs T47D P4
FAT1	260.403	2.28403	5.98204e-56	CR3 P4 vs T47D P4
FBXO2	440.21	1.21822	4.3151e-11	CR3 P4 vs T47D P4
FBXO32	2412.91	1.07857	2.02436e-52	CR3 P4 vs T47D P4
FIRRE	30.7431	1.36273	1.79137e-05	CR3 P4 vs T47D P4
FLRT3	1008.75	1.03423	1.66886e-13	CR3 P4 vs T47D P4
FMOD	11.0025	1.63384	9.41547e-06	CR3 P4 vs T47D P4
FOXD3-AS1	40.7267	1.58792	1.30754e-08	CR3 P4 vs T47D P4
FOXN4	14.4832	2.54048	2.20943e-12	CR3 P4 vs T47D P4
FPR3	4.41576	1.11525	0.00369102	CR3 P4 vs T47D P4
FRMD6	648.903	1.34902	2.40255e-50	CR3 P4 vs T47D P4
FSTL5	60.3558	4.12794	1.47441e-43	CR3 P4 vs T47D P4
FYN	104.582	1.89892	1.27044e-25	CR3 P4 vs T47D P4
GABRE	12.8081	2.23043	3.45514e-10	CR3 P4 vs T47D P4
GALC	1178.35	1.06244	5.32942e-32	CR3 P4 vs T47D P4
GBP1	28.1634	1.69113	1.35734e-07	CR3 P4 vs T47D P4
GBP2	23.8346	1.45874	7.79675e-05	CR3 P4 vs T47D P4
GBP3	4.68304	1.00234	0.00980565	CR3 P4 vs T47D P4
GBP4	27.0035	1.06711	0.00155245	CR3 P4 vs T47D P4
GCNT2	35.6915	1.93832	1.81777e-09	CR3 P4 vs T47D P4
GDF15	24.9196	1.12229	0.000898083	CR3 P4 vs T47D P4
GDPD1	158.673	1.40489	7.16515e-14	CR3 P4 vs T47D P4
GEM	80.1104	1.00243	0.000255681	CR3 P4 vs T47D P4
GJA1	4974.41	2.98847	1.20989e-226	CR3 P4 vs T47D P4
GLRB	291.994	1.5881	4.91783e-30	CR3 P4 vs T47D P4
GLYATL3	320.122	3.31791	3.16257e-89	CR3 P4 vs T47D P4
GPAT3	89.54	1.41288	6.99622e-09	CR3 P4 vs T47D P4
GPC5	60.4667	4.33768	2.35475e-48	CR3 P4 vs T47D P4
GPD1	81.6776	1.56362	6.44248e-11	CR3 P4 vs T47D P4
GPER1	57.5717	1.26009	1.04746e-06	CR3 P4 vs T47D P4
GPR158	405.104	1.12363	7.91027e-16	CR3 P4 vs T47D P4
GRAMD1C	240.407	1.27422	2.88232e-15	CR3 P4 vs T47D P4
GRHL3	282.489	2.34761	7.06115e-50	CR3 P4 vs T47D P4
GRIA2	47.3891	3.43006	1.25563e-26	CR3 P4 vs T47D P4
GRPR	1803.08	1.168	8.30426e-46	CR3 P4 vs T47D P4
GSC	20.4968	1.30175	0.000125307	CR3 P4 vs T47D P4
GSTA4	39.7072	1.25906	1.42901e-05	CR3 P4 vs T47D P4
HCP5	97.7306	1.20086	7.88734e-09	CR3 P4 vs T47D P4
HDAC9	156.671	2.81836	2.0074e-45	CR3 P4 vs T47D P4
HDX	38.7907	2.0989	8.37099e-13	CR3 P4 vs T47D P4
HELZ2	767.765	1.61156	3.3751e-13	CR3 P4 vs T47D P4
HERC5	425.236	1.49039	4.04266e-30	CR3 P4 vs T47D P4
HERC6	1290.59	1.99029	1.2591e-73	CR3 P4 vs T47D P4
HES1	566.822	1.0663	1.07988e-36	CR3 P4 vs T47D P4
HEXIM1	3314.5	1.35695	4.9289e-67	CR3 P4 vs T47D P4
HIST1H4H	139.502	1.02516	5.34995e-08	CR3 P4 vs T47D P4
HLA-A	728.592	1.5589	8.78614e-26	CR3 P4 vs T47D P4
HLA-DPA1	2.82837	1.11288	0.00102251	CR3 P4 vs T47D P4
HLA-DRA	3.94453	1.37862	1.48157e-05	CR3 P4 vs T47D P4
HLA-F	98.0077	1.30509	4.81769e-08	CR3 P4 vs T47D P4
HMGCLL1	175.333	3.02447	1.65615e-52	CR3 P4 vs T47D P4
HMGN5	556.943	1.08438	2.36187e-15	CR3 P4 vs T47D P4
HNMT	6.81865	1.4478	0.000155072	CR3 P4 vs T47D P4
HOXB8	5.87046	1.04957	0.00809634	CR3 P4 vs T47D P4
HPSE2	12.2675	2.04382	2.71956e-08	CR3 P4 vs T47D P4
HSD17B11	13.1557	1.61454	1.03635e-05	CR3 P4 vs T47D P4
HSD17B14	9.58854	1.11302	0.00441054	CR3 P4 vs T47D P4
HSD17B1	764.572	1.96149	1.74977e-21	CR3 P4 vs T47D P4
HTR2C	22.8592	2.02578	2.02925e-09	CR3 P4 vs T47D P4
ID1	2198.49	2.10393	1.0786e-39	CR3 P4 vs T47D P4
ID3	2062.7	1.17282	9.99565e-12	CR3 P4 vs T47D P4
ID4	198.048	1.20701	2.9161e-15	CR3 P4 vs T47D P4
IER2	575.39	1.29625	3.61446e-32	CR3 P4 vs T47D P4
IFI35	782.226	1.15227	3.04206e-15	CR3 P4 vs T47D P4
IFI44L	10.2501	1.79341	1.69903e-06	CR3 P4 vs T47D P4
IFI44	227.533	5.6104	1.84525e-91	CR3 P4 vs T47D P4
IFI6	1499.46	3.53109	1.88358e-30	CR3 P4 vs T47D P4
IFIH1	999.964	1.15668	4.75803e-26	CR3 P4 vs T47D P4
IFIT1	1568.64	4.10219	1.05019e-125	CR3 P4 vs T47D P4
IFIT2	252.852	2.995	4.30054e-63	CR3 P4 vs T47D P4
IFIT3	297.278	2.63627	6.84826e-42	CR3 P4 vs T47D P4
IFIT5	579.041	1.40831	1.79072e-26	CR3 P4 vs T47D P4
IFITM1	849.73	1.98803	1.13584e-27	CR3 P4 vs T47D P4
IFITM3	420.667	2.86868	4.65146e-33	CR3 P4 vs T47D P4
IGFBP7	57.9875	1.3208	3.56538e-08	CR3 P4 vs T47D P4
INSR	263.481	1.15946	2.26718e-16	CR3 P4 vs T47D P4
INTS6L	272.031	1.02801	5.81958e-13	CR3 P4 vs T47D P4
IRF7	173.672	1.82557	3.98948e-12	CR3 P4 vs T47D P4
IRF9	646.703	2.23996	4.44941e-44	CR3 P4 vs T47D P4
ISG15	206.099	2.68228	5.64387e-15	CR3 P4 vs T47D P4
ITGB6	82.4144	1.33813	1.93402e-10	CR3 P4 vs T47D P4
ITM2A	1107.49	4.73703	7.77401e-264	CR3 P4 vs T47D P4
JAK3	219.02	1.06281	6.09098e-12	CR3 P4 vs T47D P4
JAZF1	99.6657	1.11269	9.91658e-08	CR3 P4 vs T47D P4
JPH2	1132.18	1.13377	2.09611e-19	CR3 P4 vs T47D P4
JUNB	189.304	1.41023	3.12096e-08	CR3 P4 vs T47D P4
KC6	44.712	1.37722	7.36636e-07	CR3 P4 vs T47D P4
KCNB1	814.074	1.03116	2.19535e-32	CR3 P4 vs T47D P4
KCNMA1	868.423	3.35121	6.95592e-188	CR3 P4 vs T47D P4
KDM6B	659.549	1.03962	4.54638e-12	CR3 P4 vs T47D P4
KIAA0319	46.1258	1.52016	8.80458e-08	CR3 P4 vs T47D P4
KIAA1211L	237.083	1.06725	3.68504e-14	CR3 P4 vs T47D P4
KIF12	104.023	1.4835	3.23042e-09	CR3 P4 vs T47D P4
KIF3C	277.804	1.5043	2.76563e-28	CR3 P4 vs T47D P4
KITLG	13158.8	3.53972	3.33203e-186	CR3 P4 vs T47D P4
KIT	17.9542	1.52271	5.90917e-06	CR3 P4 vs T47D P4
KLHL24	1029.33	1.09392	3.67201e-19	CR3 P4 vs T47D P4
KLK10	49.5582	1.44626	7.5544e-08	CR3 P4 vs T47D P4
KRT16	22.6693	1.68326	3.61676e-08	CR3 P4 vs T47D P4
KRTAP3-1	15.7889	1.40364	0.000120587	CR3 P4 vs T47D P4
KRTAP3-3	1.94764	1.0793	0.000880295	CR3 P4 vs T47D P4
KRTAP5-AS1	65.8148	1.01626	7.92967e-06	CR3 P4 vs T47D P4
LAMA2	80.9108	3.16955	7.81214e-36	CR3 P4 vs T47D P4
LAMB3	157.185	1.22495	1.40296e-07	CR3 P4 vs T47D P4
LAMC2	141.958	1.08238	3.88053e-10	CR3 P4 vs T47D P4
LAMP3	335.009	1.65982	1.12067e-19	CR3 P4 vs T47D P4
LARP6	38.9542	1.07419	0.000298566	CR3 P4 vs T47D P4
LCA5	80.2338	1.58268	6.87732e-11	CR3 P4 vs T47D P4
LDLRAD1	34.3068	1.78107	8.14552e-10	CR3 P4 vs T47D P4
LGALS3BP	681.681	1.60488	1.77065e-13	CR3 P4 vs T47D P4
LGALS8	3719.79	1.33565	1.49893e-46	CR3 P4 vs T47D P4
LHX8	28.308	1.02245	0.00227697	CR3 P4 vs T47D P4
LINC00536	21.8434	1.01657	0.0035613	CR3 P4 vs T47D P4
LINC00648	247.113	1.27015	2.13861e-20	CR3 P4 vs T47D P4
LINC00836	11.4462	1.49394	5.82975e-05	CR3 P4 vs T47D P4
LINC00839	35.6144	2.28429	1.87641e-15	CR3 P4 vs T47D P4
LINC00867	115.863	1.22292	9.10185e-14	CR3 P4 vs T47D P4
LINC00871	27.23	3.15453	1.72779e-20	CR3 P4 vs T47D P4
LINC01140	35.2591	2.34726	2.88232e-15	CR3 P4 vs T47D P4
LINC01287	11.2693	1.47288	9.61468e-05	CR3 P4 vs T47D P4
LINC01468	22.868	3.05633	4.34823e-19	CR3 P4 vs T47D P4
LINC01530	15.1448	1.44751	4.8305e-05	CR3 P4 vs T47D P4
LINC01619	7.22865	1.20841	0.00195558	CR3 P4 vs T47D P4
LINCR-0002	36.8441	1.97748	3.75609e-10	CR3 P4 vs T47D P4
LIPH	737.275	1.27372	5.06519e-42	CR3 P4 vs T47D P4
LIX1	204.756	4.86777	1.02881e-100	CR3 P4 vs T47D P4
LMO4	12824.8	3.62049	0	CR3 P4 vs T47D P4
LMOD1	59.3442	1.44607	2.77551e-07	CR3 P4 vs T47D P4
LMTK3	219.278	1.12845	2.03088e-07	CR3 P4 vs T47D P4
LOC100130899	94.2435	1.02228	5.30428e-09	CR3 P4 vs T47D P4
LOC100132735	19.1405	1.82932	5.17962e-07	CR3 P4 vs T47D P4
LOC101927523	58.1207	1.23028	6.52667e-07	CR3 P4 vs T47D P4
LOC284581	42.4586	1.09006	0.000411812	CR3 P4 vs T47D P4
LOC643072	96.3055	1.10685	1.61737e-06	CR3 P4 vs T47D P4
LOC728752	119.072	1.10916	5.63456e-08	CR3 P4 vs T47D P4
LPIN1	741.438	1.38527	2.32832e-65	CR3 P4 vs T47D P4
LRP2	76.7965	2.65948	5.65292e-25	CR3 P4 vs T47D P4
LRRN3	447.017	1.62146	2.05536e-24	CR3 P4 vs T47D P4
LRRN4	22.566	1.28368	0.000128866	CR3 P4 vs T47D P4
LTBP2	221.838	1.53076	2.21487e-18	CR3 P4 vs T47D P4
LURAP1	50.1391	1.04075	0.000107746	CR3 P4 vs T47D P4
MAGEA1	152.193	1.73713	3.54991e-24	CR3 P4 vs T47D P4
MAP1A	937.929	1.12298	4.42987e-34	CR3 P4 vs T47D P4
MARCKS	56.8649	1.08865	0.000146623	CR3 P4 vs T47D P4
MARK1	159.545	1.94424	2.41284e-28	CR3 P4 vs T47D P4
MBNL1-AS1	384.649	1.34395	5.6794e-30	CR3 P4 vs T47D P4
MCHR1	234.952	3.02941	1.57891e-66	CR3 P4 vs T47D P4
MED12L	143.197	1.19702	1.18774e-13	CR3 P4 vs T47D P4
MEIS2	280.187	1.41575	5.1283e-27	CR3 P4 vs T47D P4
MEIS3P1	121.195	1.23881	1.43454e-13	CR3 P4 vs T47D P4
MEX3B	15.7997	1.00125	0.00689277	CR3 P4 vs T47D P4
MFAP3L	362.309	1.01796	5.25623e-12	CR3 P4 vs T47D P4
MISP	803.367	2.07964	2.41462e-32	CR3 P4 vs T47D P4
MKRN2OS	67.8297	1.42319	8.04774e-11	CR3 P4 vs T47D P4
MMRN2	441.439	2.65611	2.44981e-73	CR3 P4 vs T47D P4
MRO	2.25618	1.03685	0.00331128	CR3 P4 vs T47D P4
MVP	336.099	1.23552	6.63281e-15	CR3 P4 vs T47D P4
MX1	4767.1	3.74341	9.8629e-125	CR3 P4 vs T47D P4
MYH3	48.6432	1.34765	1.72923e-06	CR3 P4 vs T47D P4
MYO18A	1282.04	1.17866	4.87234e-25	CR3 P4 vs T47D P4
MYPOP	122.277	1.02393	3.41091e-09	CR3 P4 vs T47D P4
NAA11	36.2931	3.43937	8.19113e-29	CR3 P4 vs T47D P4
NAALADL2	675.899	1.22235	2.7851e-30	CR3 P4 vs T47D P4
NAP1L2	186.457	3.17171	3.81769e-61	CR3 P4 vs T47D P4
NATD1	202.23	1.12983	4.51002e-14	CR3 P4 vs T47D P4
NAV2	24.345	1.38467	8.9399e-06	CR3 P4 vs T47D P4
NCMAP	870.353	2.44541	1.16966e-123	CR3 P4 vs T47D P4
NDN	72.787	3.28116	7.37456e-36	CR3 P4 vs T47D P4
NDP	6.42133	1.60323	2.26314e-05	CR3 P4 vs T47D P4
NEK10	95.2165	1.71931	1.84868e-19	CR3 P4 vs T47D P4
NFATC2	238.882	1.58238	4.68089e-33	CR3 P4 vs T47D P4
NFE2	23.2271	1.09311	0.00238357	CR3 P4 vs T47D P4
NKX2-2	75.9592	1.08069	4.92206e-06	CR3 P4 vs T47D P4
NLRC5	98.6912	1.96061	6.41395e-15	CR3 P4 vs T47D P4
NLRP1	21.0274	2.22015	1.48714e-10	CR3 P4 vs T47D P4
NMNAT2	22.8992	1.08752	0.0014758	CR3 P4 vs T47D P4
NPNT	1048.7	1.46275	7.79552e-59	CR3 P4 vs T47D P4
NRIP1	3365.57	1.01818	1.5473e-19	CR3 P4 vs T47D P4
NRP1	167.156	1.99571	3.5169e-28	CR3 P4 vs T47D P4
NTN4	1034.64	2.00254	3.17686e-139	CR3 P4 vs T47D P4
OAS1	357.034	3.72895	3.69924e-36	CR3 P4 vs T47D P4
OAS2	1132.29	4.19645	6.395e-103	CR3 P4 vs T47D P4
OAS3	6676.83	1.2109	4.48281e-24	CR3 P4 vs T47D P4
OASL	250.512	2.44528	1.52161e-24	CR3 P4 vs T47D P4
OLFM2	23.0837	1.49143	2.49073e-06	CR3 P4 vs T47D P4
OLFML2B	6.6375	1.13354	0.00401418	CR3 P4 vs T47D P4
OSBP2	328.977	1.07826	2.89338e-15	CR3 P4 vs T47D P4
OSBPL5	465.76	1.22275	3.1968e-12	CR3 P4 vs T47D P4
OVOL1	93.658	1.63081	1.63073e-10	CR3 P4 vs T47D P4
PAGE5	14.5536	1.66995	2.29228e-06	CR3 P4 vs T47D P4
PAH	16.3077	1.48907	4.02378e-05	CR3 P4 vs T47D P4
PALM	59.7909	1.0076	7.49201e-05	CR3 P4 vs T47D P4
PARP14	2009.64	2.13809	6.03992e-86	CR3 P4 vs T47D P4
PARP9	2696.81	1.59236	4.1974e-56	CR3 P4 vs T47D P4
PCDH19	22.1735	1.20849	0.000667225	CR3 P4 vs T47D P4
PCDHB10	161.041	1.45189	8.19214e-22	CR3 P4 vs T47D P4
PCDHB1	3.87436	1.13188	0.00284814	CR3 P4 vs T47D P4
PCDHB2	1596.25	1.07429	8.18441e-38	CR3 P4 vs T47D P4
PCDHB6	608.68	1.21793	6.58625e-38	CR3 P4 vs T47D P4
PCDHB7	194.147	1.27237	9.17785e-19	CR3 P4 vs T47D P4
PCDHGA3	64.7816	3.38165	1.63135e-36	CR3 P4 vs T47D P4
PDE4D	211.342	1.10626	1.91898e-10	CR3 P4 vs T47D P4
PDGFC	1149.2	1.11644	9.50667e-27	CR3 P4 vs T47D P4
PGM2L1	85.2004	1.10459	6.67171e-08	CR3 P4 vs T47D P4
PGM5	6.70973	1.5058	7.40786e-05	CR3 P4 vs T47D P4
PGPEP1	507.624	1.29343	2.47103e-28	CR3 P4 vs T47D P4
PHEX	206.989	1.48344	7.75621e-18	CR3 P4 vs T47D P4
PHF21A	1166.46	1.07062	2.1101e-22	CR3 P4 vs T47D P4
PIK3R1	7714.38	1.54538	1.25875e-61	CR3 P4 vs T47D P4
PIP	466.216	1.35402	9.24766e-39	CR3 P4 vs T47D P4
PJA1	393.149	1.06982	2.96316e-28	CR3 P4 vs T47D P4
PLA2G3	121.382	1.05963	4.46443e-08	CR3 P4 vs T47D P4
PLAG1	40.7924	1.3219	4.2184e-07	CR3 P4 vs T47D P4
PLEKHA2	970.36	1.06636	9.36519e-28	CR3 P4 vs T47D P4
PLEKHH2	86.6461	1.60166	2.71626e-11	CR3 P4 vs T47D P4
PLK2	8616.61	1.26505	2.70001e-59	CR3 P4 vs T47D P4
PLSCR1	1134.09	1.17382	1.34487e-22	CR3 P4 vs T47D P4
PLSCR4	40.7329	1.37942	7.11154e-07	CR3 P4 vs T47D P4
PLXDC2	711.886	1.95479	1.82213e-114	CR3 P4 vs T47D P4
PLXNA2	70.2127	1.45302	1.39032e-09	CR3 P4 vs T47D P4
PMEPA1	1130.79	1.04464	7.77479e-42	CR3 P4 vs T47D P4
PNLIPRP2	23.2195	1.18973	0.000229797	CR3 P4 vs T47D P4
PPP1R1A	10.6944	1.6273	9.4755e-06	CR3 P4 vs T47D P4
PPP1R1C	14.1644	1.81981	3.12435e-07	CR3 P4 vs T47D P4
PRKG1-AS1	10.2261	1.77294	2.04412e-06	CR3 P4 vs T47D P4
PRKG2	77.1887	1.05264	3.59151e-05	CR3 P4 vs T47D P4
PRL	9.0932	1.72799	4.46565e-06	CR3 P4 vs T47D P4
PROS1	136.531	1.89502	3.24029e-22	CR3 P4 vs T47D P4
PSMB8	423.974	1.2159	1.47042e-32	CR3 P4 vs T47D P4
PTCH1	78.8126	1.80449	2.07152e-17	CR3 P4 vs T47D P4
PTCHD1	31.6325	1.19139	2.19549e-05	CR3 P4 vs T47D P4
PTER	656.608	1.43829	1.08717e-31	CR3 P4 vs T47D P4
PTRF	1589.04	1.08003	1.45894e-22	CR3 P4 vs T47D P4
PXDNL	777.705	4.96785	7.14843e-275	CR3 P4 vs T47D P4
RAB27B	1471.47	1.14838	2.12079e-14	CR3 P4 vs T47D P4
RAB29	1193.05	1.00036	3.64005e-34	CR3 P4 vs T47D P4
RAB3B	56.7275	2.24714	4.23121e-22	CR3 P4 vs T47D P4
RAB3D	2687.54	1.17213	9.68404e-51	CR3 P4 vs T47D P4
RAB9B	34.7964	1.12445	0.000144263	CR3 P4 vs T47D P4
RAC2	290.349	1.4696	1.19303e-29	CR3 P4 vs T47D P4
RAP1GAP	172.459	1.19842	1.21373e-11	CR3 P4 vs T47D P4
RARRES3	122.291	1.62572	5.8687e-14	CR3 P4 vs T47D P4
RBBP8NL	108.424	1.29305	2.70484e-06	CR3 P4 vs T47D P4
RBBP8	8373.21	1.29622	9.12798e-36	CR3 P4 vs T47D P4
RCSD1	3.68385	1.15003	0.00212874	CR3 P4 vs T47D P4
RGS9BP	29.3774	1.11322	8.22823e-05	CR3 P4 vs T47D P4
RHBDL2	144.202	1.01877	9.47939e-09	CR3 P4 vs T47D P4
RIMKLA	42.2753	1.25673	3.87352e-06	CR3 P4 vs T47D P4
RIN3	4.30136	1.00044	0.00995491	CR3 P4 vs T47D P4
RNASEL	523.551	1.06251	9.09538e-26	CR3 P4 vs T47D P4
RNF125	139.022	1.64983	1.44866e-17	CR3 P4 vs T47D P4
RNF152	216.855	1.22453	2.93197e-19	CR3 P4 vs T47D P4
RNF43	318.183	1.69543	2.8657e-44	CR3 P4 vs T47D P4
ROCK1P1	67.6474	1.29474	1.47924e-09	CR3 P4 vs T47D P4
RPS6KA6	212.469	1.3695	9.34279e-14	CR3 P4 vs T47D P4
RSAD2	46.0722	2.51347	5.06971e-16	CR3 P4 vs T47D P4
RUNX1T1	12.196	1.22458	0.00164766	CR3 P4 vs T47D P4
S100A1	679.074	1.22261	4.47115e-25	CR3 P4 vs T47D P4
SAMD12	217.215	2.69627	4.22044e-74	CR3 P4 vs T47D P4
SAMD9L	69.5888	2.57887	8.50982e-23	CR3 P4 vs T47D P4
SAMD9	316.885	1.15881	9.93555e-09	CR3 P4 vs T47D P4
SAMHD1	2286.28	1.02738	2.16789e-43	CR3 P4 vs T47D P4
SCD5	5.82166	1.35206	0.000415219	CR3 P4 vs T47D P4
SCN1A	78.12	3.77073	1.69536e-43	CR3 P4 vs T47D P4
SCN9A	168.816	3.91217	6.27544e-63	CR3 P4 vs T47D P4
SEC14L5	235.665	1.06855	1.44046e-11	CR3 P4 vs T47D P4
SEC14L6	11.8835	1.00321	0.0081837	CR3 P4 vs T47D P4
SEMA3E	318.726	1.21503	7.6086e-24	CR3 P4 vs T47D P4
2017-09-03	218.573	1.08112	5.53649e-17	CR3 P4 vs T47D P4
SERHL2	40.433	2.2164	4.99175e-15	CR3 P4 vs T47D P4
SERHL	5.37555	1.24399	0.00133615	CR3 P4 vs T47D P4
SERPINB5	46.5862	2.12368	5.25986e-17	CR3 P4 vs T47D P4
SERPINB9P1	18.8357	1.28385	0.000133286	CR3 P4 vs T47D P4
SERPINE1	11.7037	1.87441	2.10927e-07	CR3 P4 vs T47D P4
SGCB	873.53	1.33717	1.85199e-20	CR3 P4 vs T47D P4
SH3KBP1	81.7965	1.03206	0.000179504	CR3 P4 vs T47D P4
SHC2	9.35119	1.15648	0.00325581	CR3 P4 vs T47D P4
SHISA2	62.057	2.04426	8.75462e-16	CR3 P4 vs T47D P4
SHROOM4	61.4279	2.82026	9.17563e-30	CR3 P4 vs T47D P4
SIX3	56.2724	1.12261	3.94551e-05	CR3 P4 vs T47D P4
SIX5	243.896	1.03076	1.04035e-05	CR3 P4 vs T47D P4
SKAP1	159.785	1.09498	6.19938e-07	CR3 P4 vs T47D P4
SLC12A6	666.959	1.38999	1.47559e-41	CR3 P4 vs T47D P4
SLC16A2	73.6823	1.25414	5.15998e-08	CR3 P4 vs T47D P4
SLC39A8	2409.62	1.1815	2.21999e-27	CR3 P4 vs T47D P4
SLC4A7	3901.76	1.06555	1.53745e-17	CR3 P4 vs T47D P4
SLC5A1	11.5362	2.35622	6.56159e-11	CR3 P4 vs T47D P4
SLC6A14	760.06	6.0687	5.54505e-173	CR3 P4 vs T47D P4
SLFN5	1796.17	1.46328	4.32831e-58	CR3 P4 vs T47D P4
SLIT3	6.15764	1.13529	0.00377191	CR3 P4 vs T47D P4
SLITRK6	375.399	3.02874	3.57577e-67	CR3 P4 vs T47D P4
SMAD6	84.7779	1.51167	4.97088e-11	CR3 P4 vs T47D P4
SMAD9	34.2321	1.13799	5.26699e-05	CR3 P4 vs T47D P4
SMPD1	514.725	1.07781	5.30776e-15	CR3 P4 vs T47D P4
SNCG	2383.24	2.20214	4.14317e-64	CR3 P4 vs T47D P4
SNORD1C	15.8484	1.02255	0.0081117	CR3 P4 vs T47D P4
SNTB1	234.885	1.33661	2.06335e-18	CR3 P4 vs T47D P4
SOCS2	3.77415	1.01622	0.00712869	CR3 P4 vs T47D P4
SOSTDC1	68.2517	1.05148	0.000240952	CR3 P4 vs T47D P4
SOST	7.13711	2.18905	2.91938e-09	CR3 P4 vs T47D P4
SOX2	21.8634	1.57745	4.18391e-06	CR3 P4 vs T47D P4
SOX9-AS1	14.3784	1.36371	0.000236995	CR3 P4 vs T47D P4
SP100	380.056	1.90176	4.19288e-40	CR3 P4 vs T47D P4
SPACA6P-AS	15.6082	1.16993	0.00124442	CR3 P4 vs T47D P4
SPARC	382.111	5.34071	8.40823e-150	CR3 P4 vs T47D P4
SPINK8	10.6763	1.10862	0.00469869	CR3 P4 vs T47D P4
SPTBN4	60.0882	1.2488	9.78033e-06	CR3 P4 vs T47D P4
SRCIN1	118.252	1.08225	1.67074e-05	CR3 P4 vs T47D P4
SSX1	25.8283	1.61506	1.99105e-07	CR3 P4 vs T47D P4
ST6GAL1	2644.09	1.07258	7.67776e-52	CR3 P4 vs T47D P4
STEAP4	160.096	1.28633	3.34014e-14	CR3 P4 vs T47D P4
STMND1	468.342	1.17273	1.1374e-19	CR3 P4 vs T47D P4
STON1	48.5278	1.66185	7.79038e-08	CR3 P4 vs T47D P4
STON2	539.324	2.50869	4.03986e-65	CR3 P4 vs T47D P4
STXBP5	618.254	1.11518	5.77861e-16	CR3 P4 vs T47D P4
SULF1	10731	1.39529	1.30469e-95	CR3 P4 vs T47D P4
SYTL5	6.36794	1.30791	0.000645686	CR3 P4 vs T47D P4
TBKBP1	141.446	1.14211	1.1486e-05	CR3 P4 vs T47D P4
TCEAL3	858.33	1.07442	8.56434e-30	CR3 P4 vs T47D P4
TCEAL9	580.467	1.20747	5.81264e-18	CR3 P4 vs T47D P4
TDO2	8.33755	1.17969	0.00257172	CR3 P4 vs T47D P4
TENM1	228.331	1.67623	1.51492e-33	CR3 P4 vs T47D P4
TGFB2	161.913	1.02993	5.11004e-08	CR3 P4 vs T47D P4
THRSP	32.4521	1.3218	4.50655e-06	CR3 P4 vs T47D P4
THSD7A	161.862	1.03475	1.14166e-09	CR3 P4 vs T47D P4
TIMP3	106.342	4.57382	1.76106e-70	CR3 P4 vs T47D P4
TINAGL1	281.658	1.8691	2.12139e-25	CR3 P4 vs T47D P4
TLL1	86.5834	2.34994	1.1397e-24	CR3 P4 vs T47D P4
TLR1	9.63115	1.65839	9.29395e-06	CR3 P4 vs T47D P4
TLR3	36.7511	1.70644	1.71443e-08	CR3 P4 vs T47D P4
TLR5	135.432	1.00307	1.90218e-08	CR3 P4 vs T47D P4
TLR6	41.127	1.55754	1.01905e-07	CR3 P4 vs T47D P4
TMC4	789.461	1.01109	5.20532e-19	CR3 P4 vs T47D P4
TMC5	190.529	1.90209	5.99694e-40	CR3 P4 vs T47D P4
TMCC3	19.2863	1.50025	7.77813e-06	CR3 P4 vs T47D P4
TMEM164	3805.12	1.13786	1.48457e-90	CR3 P4 vs T47D P4
TMEM221	35.7113	1.27807	2.0598e-05	CR3 P4 vs T47D P4
TMSB15A	58.7118	1.16356	2.0967e-05	CR3 P4 vs T47D P4
TNC	1233.18	4.23985	2.73332e-257	CR3 P4 vs T47D P4
TNFRSF11A	155.772	2.07877	5.11226e-25	CR3 P4 vs T47D P4
TNFSF10	881.35	1.47548	1.55967e-49	CR3 P4 vs T47D P4
TNFSF15	82.4108	1.20865	7.42577e-07	CR3 P4 vs T47D P4
TNFSF9	46.0253	1.45372	1.36059e-07	CR3 P4 vs T47D P4
TP63	41.0203	1.25822	2.33524e-05	CR3 P4 vs T47D P4
TPRG1	66.9308	1.40364	3.58153e-09	CR3 P4 vs T47D P4
TPRXL	4.58823	1.14464	0.00331156	CR3 P4 vs T47D P4
TRANK1	276.032	2.00747	6.87529e-50	CR3 P4 vs T47D P4
TRIM21	516.887	1.27912	5.46163e-39	CR3 P4 vs T47D P4
TRIM2	510.29	1.03869	2.51366e-17	CR3 P4 vs T47D P4
TRIM38	94.3081	1.46764	1.65929e-12	CR3 P4 vs T47D P4
TRIM5	332.534	1.41188	6.18673e-30	CR3 P4 vs T47D P4
TRPV3	1500.32	1.1017	1.84251e-36	CR3 P4 vs T47D P4
TUBB4A	13.9411	1.48731	6.61627e-05	CR3 P4 vs T47D P4
TWIST1	504.789	5.45283	1.29442e-155	CR3 P4 vs T47D P4
TXLNB	33.4703	1.32279	7.53098e-05	CR3 P4 vs T47D P4
TXNIP	1620.84	1.09954	6.33165e-61	CR3 P4 vs T47D P4
UBA7	20.7494	1.53442	2.07334e-05	CR3 P4 vs T47D P4
UNC5C	4.9411	1.05086	0.00762222	CR3 P4 vs T47D P4
USP18	361.317	1.22117	2.96993e-26	CR3 P4 vs T47D P4
VSTM2A	59.7759	4.20967	9.15011e-44	CR3 P4 vs T47D P4
VTCN1	743.565	1.12005	6.59753e-33	CR3 P4 vs T47D P4
VWA5B2	261.464	3.17351	4.23442e-48	CR3 P4 vs T47D P4
WHAMMP2	26.3008	1.27712	2.11919e-05	CR3 P4 vs T47D P4
WLS	1275.91	1.71976	7.77059e-97	CR3 P4 vs T47D P4
WNK4	306.785	1.09171	4.80855e-13	CR3 P4 vs T47D P4
WWOX	384.212	1.13786	3.64075e-24	CR3 P4 vs T47D P4
XAF1	41.5024	2.57868	1.29613e-16	CR3 P4 vs T47D P4
YBEY	448.21	1.19196	1.22136e-24	CR3 P4 vs T47D P4
YPEL3	164.592	1.14821	1.32957e-12	CR3 P4 vs T47D P4
ZBTB20	16.013	1.08613	0.00266546	CR3 P4 vs T47D P4
ZC2HC1A	111.481	1.46367	8.03867e-16	CR3 P4 vs T47D P4
ZC4H2	312.09	1.87765	5.51821e-50	CR3 P4 vs T47D P4
ZFPM2-AS1	44.159	3.87793	2.23983e-37	CR3 P4 vs T47D P4
ZMAT4	31.6811	1.15774	0.000367419	CR3 P4 vs T47D P4
ZNF175	206.157	1.07176	1.01402e-11	CR3 P4 vs T47D P4
ZNF280A	18.2839	1.15995	0.00161114	CR3 P4 vs T47D P4
ZNF300P1	62.4059	2.28287	1.23322e-19	CR3 P4 vs T47D P4
ZNF350-AS1	26.1728	2.32423	8.5345e-13	CR3 P4 vs T47D P4
ZNF350	926.629	2.25641	2.92135e-100	CR3 P4 vs T47D P4
ZNF432	385.673	1.15002	4.64855e-20	CR3 P4 vs T47D P4
ZNF467	366.638	1.21121	6.65234e-09	CR3 P4 vs T47D P4
ZNF493	157.659	1.01076	3.54713e-06	CR3 P4 vs T47D P4
ZNF502	39.3509	1.59852	2.18218e-08	CR3 P4 vs T47D P4
ZNF518B	619.226	1.02404	3.25223e-20	CR3 P4 vs T47D P4
ZNF546	95.7336	1.1596	2.14957e-07	CR3 P4 vs T47D P4
ZNF577	167.309	1.438	5.11058e-14	CR3 P4 vs T47D P4
ZNF613	683.428	1.56969	4.47882e-69	CR3 P4 vs T47D P4
ZNF615	974.264	1.34383	1.05945e-31	CR3 P4 vs T47D P4
ZNF618	80.2537	2.71755	1.0416e-32	CR3 P4 vs T47D P4
ZNF671	72.0173	2.21727	1.01382e-21	CR3 P4 vs T47D P4
ZNF676	356.829	1.17382	6.79654e-12	CR3 P4 vs T47D P4
ZNF716	260.631	1.1705	4.0609e-14	CR3 P4 vs T47D P4
ZNF737	528.185	1.13624	8.45544e-17	CR3 P4 vs T47D P4
ZNF804A	8.7227	1.66697	9.38414e-06	CR3 P4 vs T47D P4
ZNF880	20.4633	1.29766	0.000107254	CR3 P4 vs T47D P4
ZNF99	76.7191	1.0886	1.19538e-06	CR3 P4 vs T47D P4
ZSCAN31	410.559	1.79257	8.42382e-48	CR3 P4 vs T47D P4
ZSWIM4	59.9213	1.26815	9.90717e-07	CR3 P4 vs T47D P4
ABALON	9.27805	-1.16952	0.00284232	CR3 P4 vs T47D P4
ABCC11	6878.59	-1.09967	1.08428e-77	CR3 P4 vs T47D P4
ABCC12	110.155	-1.50708	6.08618e-14	CR3 P4 vs T47D P4
ABCC13	104.188	-1.16678	1.9756e-09	CR3 P4 vs T47D P4
ABCG5	5.50961	-1.03194	0.00916445	CR3 P4 vs T47D P4
ABHD12B	5.64963	-1.03783	0.00789844	CR3 P4 vs T47D P4
ABLIM3	150.314	-3.1155	9.85949e-66	CR3 P4 vs T47D P4
ABTB2	812.328	-1.41456	6.74622e-30	CR3 P4 vs T47D P4
ACER2	499.973	-1.83078	3.78857e-70	CR3 P4 vs T47D P4
ACOT6	194.952	-1.05134	1.148e-14	CR3 P4 vs T47D P4
ACOX2	846.792	-1.41998	4.87704e-44	CR3 P4 vs T47D P4
ACTA2	734.82	-1.75314	3.42553e-39	CR3 P4 vs T47D P4
ADAM33	12.7239	-1.56757	1.66689e-05	CR3 P4 vs T47D P4
ADAMTS15	1019.67	-1.34873	1.26935e-42	CR3 P4 vs T47D P4
ADAMTS17	2.71747	-1.05424	0.00366177	CR3 P4 vs T47D P4
ADAMTS3	19.453	-1.16403	0.0011135	CR3 P4 vs T47D P4
ADAMTSL3	8.74173	-1.57623	3.32059e-05	CR3 P4 vs T47D P4
ADGRA2	215.455	-2.19615	6.18361e-58	CR3 P4 vs T47D P4
ADM	698.993	-1.89454	6.03992e-86	CR3 P4 vs T47D P4
ADORA1	197.381	-1.7781	7.31471e-24	CR3 P4 vs T47D P4
ADRA2A	189.369	-1.39304	6.15781e-21	CR3 P4 vs T47D P4
ADRB2	36.7612	-2.05745	8.23353e-13	CR3 P4 vs T47D P4
AFAP1L2	5.04867	-1.1325	0.00373117	CR3 P4 vs T47D P4
AK7	77.7249	-1.11934	1.89074e-08	CR3 P4 vs T47D P4
ALPL	155.993	-1.44157	3.77237e-15	CR3 P4 vs T47D P4
AMTN	3.47682	-1.09505	0.00235396	CR3 P4 vs T47D P4
ANAPC15	2155.6	-1.0084	1.32768e-54	CR3 P4 vs T47D P4
ANGPT1	285.968	-1.09753	6.89206e-17	CR3 P4 vs T47D P4
ANK1	55.0489	-2.42054	1.2679e-22	CR3 P4 vs T47D P4
ANKRD63	39.8272	-3.28094	6.19509e-32	CR3 P4 vs T47D P4
APOM	136.4	-1.25353	3.17836e-13	CR3 P4 vs T47D P4
ARC	38.7629	-1.03501	0.000354897	CR3 P4 vs T47D P4
ARHGAP15	14.1203	-1.064	0.00681926	CR3 P4 vs T47D P4
ARHGAP24	28.7499	-1.13203	0.000289663	CR3 P4 vs T47D P4
ARHGEF26-AS1	21.2622	-1.00889	0.0017756	CR3 P4 vs T47D P4
ARL4D	1437.13	-1.34506	1.65673e-49	CR3 P4 vs T47D P4
ARMC4	10.9753	-1.82065	9.34823e-07	CR3 P4 vs T47D P4
ARNTL2	49.3619	-1.08028	0.000152135	CR3 P4 vs T47D P4
ARRDC3-AS1	47.8915	-1.27235	3.30946e-06	CR3 P4 vs T47D P4
ARRDC4	81.5967	-1.37467	2.44808e-09	CR3 P4 vs T47D P4
ATF3	532.056	-1.13796	2.49614e-25	CR3 P4 vs T47D P4
ATP10A	2019.89	-1.21188	6.43001e-40	CR3 P4 vs T47D P4
ATP7B	1131.75	-1.47965	2.92991e-69	CR3 P4 vs T47D P4
AVPI1	472.179	-1.13007	1.10101e-11	CR3 P4 vs T47D P4
AZIN1-AS1	34.889	-1.00066	0.00140882	CR3 P4 vs T47D P4
BACH2	66.3579	-2.81226	1.81386e-33	CR3 P4 vs T47D P4
BCAR1	1759.72	-1.02517	9.74717e-08	CR3 P4 vs T47D P4
BDKRB2	294.27	-1.08926	2.6831e-19	CR3 P4 vs T47D P4
BFAR	4856.95	-1.11123	5.33396e-73	CR3 P4 vs T47D P4
BFSP2	171.599	-1.17917	3.23613e-15	CR3 P4 vs T47D P4
BICD2	881.072	-1.07082	4.80924e-36	CR3 P4 vs T47D P4
BIK	29.2264	-1.2399	0.000144327	CR3 P4 vs T47D P4
BIN3	328.871	-1.01052	1.85655e-13	CR3 P4 vs T47D P4
BMPER	75.3999	-1.72363	2.79807e-17	CR3 P4 vs T47D P4
BRD9	1026.43	-1.4475	3.65482e-50	CR3 P4 vs T47D P4
C11orf1	730.176	-1.15728	7.95081e-32	CR3 P4 vs T47D P4
C1orf21	545.509	-1.48939	1.99187e-46	CR3 P4 vs T47D P4
C1orf95	7.68382	-1.05375	0.00705036	CR3 P4 vs T47D P4
C2orf54	71.5196	-1.69889	2.82452e-15	CR3 P4 vs T47D P4
C3orf70	57.6295	-1.67991	8.29613e-10	CR3 P4 vs T47D P4
C4BPB	31.8379	-1.11801	5.63808e-05	CR3 P4 vs T47D P4
C5orf30	1280.19	-1.15398	1.16354e-38	CR3 P4 vs T47D P4
C7orf57	2.59768	-1.47776	1.11067e-05	CR3 P4 vs T47D P4
C9orf106	16.6866	-1.64524	1.03658e-06	CR3 P4 vs T47D P4
C9orf3	862.385	-1.02559	3.72856e-29	CR3 P4 vs T47D P4
C9orf64	125.232	-5.19831	3.57006e-77	CR3 P4 vs T47D P4
CA4	7.82414	-1.6526	1.3184e-05	CR3 P4 vs T47D P4
CACNB4	106.675	-1.35152	5.72138e-14	CR3 P4 vs T47D P4
CACNG4	3308.07	-1.22917	3.96425e-34	CR3 P4 vs T47D P4
CADM1	2954.49	-1.39815	4.15591e-82	CR3 P4 vs T47D P4
CALCR	138.004	-2.4445	7.02716e-38	CR3 P4 vs T47D P4
CAMSAP1	3297.27	-1.2951	2.30423e-111	CR3 P4 vs T47D P4
CAPN7	4747.4	-1.23777	1.29152e-29	CR3 P4 vs T47D P4
CARD10	921.281	-1.15215	1.96265e-12	CR3 P4 vs T47D P4
CCDC113	291.352	-1.03263	4.67638e-14	CR3 P4 vs T47D P4
CCDC152	2.65846	-1.17007	0.00047865	CR3 P4 vs T47D P4
CCDC80	119.625	-1.60484	1.70442e-21	CR3 P4 vs T47D P4
CCDC86	2895.55	-1.15889	1.66309e-24	CR3 P4 vs T47D P4
CCDC88C	1271.91	-1.04264	5.29898e-24	CR3 P4 vs T47D P4
CCDC96	137.062	-1.70625	2.0969e-26	CR3 P4 vs T47D P4
CD22	17.8345	-1.16013	0.000743418	CR3 P4 vs T47D P4
CDC20B	15.2264	-2.34494	6.51962e-11	CR3 P4 vs T47D P4
CDKN1C	14.656	-1.04573	0.00259708	CR3 P4 vs T47D P4
CEBPA	1063.11	-1.41459	3.90978e-29	CR3 P4 vs T47D P4
CECR2	120.132	-2.17639	3.56147e-37	CR3 P4 vs T47D P4
CEP72	308.761	-1.13733	1.02271e-21	CR3 P4 vs T47D P4
CFAP20	1749.57	-1.43878	3.39033e-136	CR3 P4 vs T47D P4
CGREF1	334.397	-1.06902	1.09297e-11	CR3 P4 vs T47D P4
CHMP7	2596.82	-1.44311	2.23383e-101	CR3 P4 vs T47D P4
CHRD	22.7084	-1.11803	0.000800608	CR3 P4 vs T47D P4
CHRM4	43.8883	-1.01513	0.000946663	CR3 P4 vs T47D P4
CHST11	393.242	-1.18485	2.02631e-24	CR3 P4 vs T47D P4
CHST14	1382.15	-1.06303	8.38955e-17	CR3 P4 vs T47D P4
CHST3	198.71	-1.08181	1.65368e-13	CR3 P4 vs T47D P4
CHSY3	30.9012	-1.5203	1.58795e-07	CR3 P4 vs T47D P4
CILP2	12.9314	-1.46696	9.90486e-05	CR3 P4 vs T47D P4
CITED1	79.5385	-4.43592	8.22186e-65	CR3 P4 vs T47D P4
CLDN8	196.804	-2.24407	5.6446e-50	CR3 P4 vs T47D P4
CLEC2B	179.863	-2.32465	1.75551e-46	CR3 P4 vs T47D P4
CLIC6	650.141	-1.21664	2.65772e-41	CR3 P4 vs T47D P4
CLPTM1L	9362.49	-1.21104	1.0036e-65	CR3 P4 vs T47D P4
CLSTN2	407.192	-3.29768	7.38552e-122	CR3 P4 vs T47D P4
CLU	12805.2	-1.03725	2.03379e-27	CR3 P4 vs T47D P4
CNTFR	10.5301	-2.15044	4.82478e-09	CR3 P4 vs T47D P4
CNTN3	19.8751	-2.3205	1.06132e-11	CR3 P4 vs T47D P4
CNTNAP3	10.532	-1.20198	0.0018851	CR3 P4 vs T47D P4
CNTNAP5	14.0049	-1.78688	5.09278e-07	CR3 P4 vs T47D P4
COL4A6	96.1758	-2.30613	3.92268e-27	CR3 P4 vs T47D P4
COL7A1	123.514	-1.03615	6.86288e-06	CR3 P4 vs T47D P4
CORO6	15.2685	-1.06781	0.00433094	CR3 P4 vs T47D P4
COX7B2	10.2879	-1.46696	0.000128658	CR3 P4 vs T47D P4
CPNE7	24.0696	-2.94307	2.43977e-19	CR3 P4 vs T47D P4
CPNE8	105.42	-1.72037	1.4435e-15	CR3 P4 vs T47D P4
CPXM2	6.75214	-1.23175	0.0015156	CR3 P4 vs T47D P4
CRABP1	24.9067	-2.46714	4.11336e-15	CR3 P4 vs T47D P4
CRAT	2551.18	-1.02349	1.39645e-09	CR3 P4 vs T47D P4
CREB5	61.7869	-3.30029	4.10214e-33	CR3 P4 vs T47D P4
CRLF1	79.6516	-1.14887	1.56194e-05	CR3 P4 vs T47D P4
CRYM-AS1	22.0811	-1.23106	0.000189591	CR3 P4 vs T47D P4
CRYM	15.6786	-1.46399	6.71039e-05	CR3 P4 vs T47D P4
CSPG4	40.2439	-1.03606	0.00179213	CR3 P4 vs T47D P4
CTB-7E3.1	52.4927	-3.31913	6.67196e-32	CR3 P4 vs T47D P4
CTGF	32.6798	-1.02969	0.000642128	CR3 P4 vs T47D P4
CTSB	6018.66	-1.10101	5.4869e-52	CR3 P4 vs T47D P4
CUX2	16.9843	-1.63282	2.20428e-06	CR3 P4 vs T47D P4
CXorf57	46.103	-1.86647	7.40441e-10	CR3 P4 vs T47D P4
CYFIP2	2188.96	-1.13792	5.34068e-61	CR3 P4 vs T47D P4
CYP26A1	3.5521	-1.02566	0.00668425	CR3 P4 vs T47D P4
CYP27B1	287.417	-1.71397	7.49971e-41	CR3 P4 vs T47D P4
DAAM2	4.49627	-1.37741	0.00026596	CR3 P4 vs T47D P4
DAB2IP	4834.78	-1.18637	1.26949e-23	CR3 P4 vs T47D P4
DHCR7	8421.49	-1.10355	8.73924e-22	CR3 P4 vs T47D P4
DIXDC1	2031.53	-2.05015	1.8355e-103	CR3 P4 vs T47D P4
DLC1	43.7009	-1.40307	5.11667e-07	CR3 P4 vs T47D P4
DLL1	215.253	-1.7004	6.395e-28	CR3 P4 vs T47D P4
DLL4	16.4342	-2.66394	9.43123e-15	CR3 P4 vs T47D P4
DMD	914.137	-1.24856	9.32938e-45	CR3 P4 vs T47D P4
DNAAF1	47.5135	-1.8543	9.13616e-12	CR3 P4 vs T47D P4
DNAJC3-AS1	67.4313	-1.19226	1.9214e-06	CR3 P4 vs T47D P4
DOCK10	76.4154	-1.54722	3.78959e-09	CR3 P4 vs T47D P4
DOCK5	1103.32	-1.15574	1.85802e-37	CR3 P4 vs T47D P4
DPYSL2	621.753	-1.42719	2.71692e-44	CR3 P4 vs T47D P4
DPYSL3	45.0045	-2.21376	3.11987e-19	CR3 P4 vs T47D P4
DRD2	3.54655	-1.06991	0.00322306	CR3 P4 vs T47D P4
DUSP1	448.763	-1.09339	2.40865e-23	CR3 P4 vs T47D P4
DYNC1I1	69.8396	-2.00215	1.19688e-17	CR3 P4 vs T47D P4
EFCAB12	37.7571	-1.30483	2.28215e-05	CR3 P4 vs T47D P4
EFNA3	995.326	-1.64963	2.7398e-43	CR3 P4 vs T47D P4
EFNA5	650.346	-1.08892	2.05058e-27	CR3 P4 vs T47D P4
EHD4	2431.71	-1.35066	7.17761e-41	CR3 P4 vs T47D P4
ELFN2	4.98308	-1.67319	6.9147e-06	CR3 P4 vs T47D P4
ELL2	1125.57	-1.55776	1.37365e-45	CR3 P4 vs T47D P4
ELMSAN1	3761.35	-1.34972	1.26289e-77	CR3 P4 vs T47D P4
ELOVL2	167.737	-1.97536	2.64265e-29	CR3 P4 vs T47D P4
ENDOD1	1999.9	-1.25956	8.22186e-65	CR3 P4 vs T47D P4
EPB41L3	157.832	-2.63014	4.33675e-48	CR3 P4 vs T47D P4
EPGN	69.8839	-1.27976	5.77365e-10	CR3 P4 vs T47D P4
EPHA4	223.608	-2.7211	1.52899e-52	CR3 P4 vs T47D P4
EPHA6	23.2607	-1.1373	0.000733784	CR3 P4 vs T47D P4
EPHX2	453.282	-1.03898	2.57948e-16	CR3 P4 vs T47D P4
EREG	7.38967	-1.77473	2.16639e-06	CR3 P4 vs T47D P4
ERVMER34-1	233.912	-1.02968	1.60133e-13	CR3 P4 vs T47D P4
ESAM	123.779	-1.00984	2.10044e-09	CR3 P4 vs T47D P4
ESRRA	1051.96	-1.22018	8.38195e-13	CR3 P4 vs T47D P4
EXOC3-AS1	346.399	-1.07184	3.59655e-13	CR3 P4 vs T47D P4
EXOC3	2314.06	-1.07484	9.85042e-25	CR3 P4 vs T47D P4
EXT1	2541.17	-1.11977	5.75074e-78	CR3 P4 vs T47D P4
F2RL1	682.478	-1.43065	3.90353e-67	CR3 P4 vs T47D P4
F2R	113.901	-1.65681	1.35077e-18	CR3 P4 vs T47D P4
FADS1	3364.48	-1.11906	1.65613e-106	CR3 P4 vs T47D P4
FADS2	1721.87	-1.45355	7.25278e-40	CR3 P4 vs T47D P4
FAM105A	414.919	-1.03987	7.77519e-15	CR3 P4 vs T47D P4
FAM107A	3.93636	-1.33468	0.000368843	CR3 P4 vs T47D P4
FAM107B	6550.45	-1.00762	2.13858e-26	CR3 P4 vs T47D P4
FAM109B	365.797	-1.35095	9.89071e-31	CR3 P4 vs T47D P4
FAM110C	476.185	-1.54046	2.39736e-40	CR3 P4 vs T47D P4
FAM166A	7.60263	-1.40787	0.000250464	CR3 P4 vs T47D P4
FAM167A	100.741	-3.87445	3.81157e-74	CR3 P4 vs T47D P4
FAM183A	11.5196	-1.1751	0.0026713	CR3 P4 vs T47D P4
FAM196A	20.7664	-1.09105	0.00048768	CR3 P4 vs T47D P4
FAM20C	1346.47	-1.01966	5.28323e-13	CR3 P4 vs T47D P4
FAM225A	96.3506	-1.29777	2.66542e-10	CR3 P4 vs T47D P4
FAM41C	3.13802	-1.39817	0.000122126	CR3 P4 vs T47D P4
FAM43A	316.269	-1.48905	3.71917e-44	CR3 P4 vs T47D P4
FAM86B1	15.3739	-1.00091	0.00452355	CR3 P4 vs T47D P4
FAM86EP	287.073	-1.06308	1.3205e-18	CR3 P4 vs T47D P4
FAT4	47.2547	-1.03517	0.000174489	CR3 P4 vs T47D P4
FBP1	509.462	-1.15206	2.24905e-23	CR3 P4 vs T47D P4
FCHSD2	1640.43	-1.34246	1.48478e-69	CR3 P4 vs T47D P4
FCMR	52.856	-1.42919	2.09985e-09	CR3 P4 vs T47D P4
FDFT1	12999.3	-1.41637	6.79565e-167	CR3 P4 vs T47D P4
FGF18	5.25266	-1.10184	0.00493928	CR3 P4 vs T47D P4
FGFBP2	140.779	-3.99377	2.58501e-73	CR3 P4 vs T47D P4
FGFR3	475.36	-1.31396	1.22318e-31	CR3 P4 vs T47D P4
FHL2	1945.93	-1.70451	1.04798e-123	CR3 P4 vs T47D P4
FIBCD1	18.1785	-1.09026	0.0027921	CR3 P4 vs T47D P4
FKBP10	1023.71	-2.89527	1.52932e-178	CR3 P4 vs T47D P4
FKBP1B	111.858	-1.43016	1.55046e-08	CR3 P4 vs T47D P4
FLJ23867	1335.42	-1.30518	1.19515e-51	CR3 P4 vs T47D P4
FLNA	9796.11	-1.20626	1.31332e-15	CR3 P4 vs T47D P4
FLNC	7.34304	-1.43745	0.000178918	CR3 P4 vs T47D P4
FLT1	44.7111	-1.39821	1.72308e-07	CR3 P4 vs T47D P4
FMNL2	59.7409	-1.04634	5.51717e-05	CR3 P4 vs T47D P4
FOSL2	490.514	-1.14723	2.94723e-15	CR3 P4 vs T47D P4
FOXJ1	8.04756	-1.32456	0.000615708	CR3 P4 vs T47D P4
FOXO1	155.221	-1.05863	1.64831e-09	CR3 P4 vs T47D P4
FSCN1	88.8488	-1.12968	2.48908e-05	CR3 P4 vs T47D P4
FZD8	20.0094	-1.25684	0.000745316	CR3 P4 vs T47D P4
GAB2	1621.19	-1.66927	7.73335e-127	CR3 P4 vs T47D P4
GABRD	15.1606	-1.60052	5.09934e-06	CR3 P4 vs T47D P4
GABRQ	5.32811	-1.49433	7.79675e-05	CR3 P4 vs T47D P4
GAL	8.44316	-1.2001	0.002176	CR3 P4 vs T47D P4
GATA4	117.142	-1.16897	8.29898e-08	CR3 P4 vs T47D P4
GATM	18.9676	-1.10954	0.00176363	CR3 P4 vs T47D P4
GCNT1	10.7882	-1.23542	0.00146692	CR3 P4 vs T47D P4
GDPD5	124.938	-1.20027	1.12423e-08	CR3 P4 vs T47D P4
GFRA1	852.637	-7.63229	1.21785e-232	CR3 P4 vs T47D P4
GFRA3	6.04893	-1.17414	0.00216547	CR3 P4 vs T47D P4
GHR	3035.25	-2.19442	3.16432e-143	CR3 P4 vs T47D P4
GINS2	12909.3	-1.18774	3.99581e-113	CR3 P4 vs T47D P4
GJB2	225.515	-1.4212	5.08215e-33	CR3 P4 vs T47D P4
GJB3	21.3416	-1.05757	0.000817339	CR3 P4 vs T47D P4
GLB1L2	531.928	-2.53131	1.45448e-114	CR3 P4 vs T47D P4
GLDC	572.57	-2.24569	5.16914e-144	CR3 P4 vs T47D P4
GLI3	1297.55	-1.03458	1.85026e-34	CR3 P4 vs T47D P4
GLIS3	9.1174	-1.43039	0.000130217	CR3 P4 vs T47D P4
GLRA3	10.9491	-1.72074	3.52383e-06	CR3 P4 vs T47D P4
GPC6	655.368	-1.83938	3.15169e-66	CR3 P4 vs T47D P4
GPD1L	2878.47	-1.41872	1.95063e-48	CR3 P4 vs T47D P4
GPR19	21.2413	-1.2849	0.000161226	CR3 P4 vs T47D P4
GPR87	46.9764	-1.54615	1.37742e-06	CR3 P4 vs T47D P4
GRB10	4660.46	-1.17206	8.46498e-99	CR3 P4 vs T47D P4
GREM2	16.2751	-1.3192	0.000135868	CR3 P4 vs T47D P4
GRIK3	5044.56	-1.38848	2.29309e-79	CR3 P4 vs T47D P4
GRIK4	824.439	-1.33246	5.34013e-41	CR3 P4 vs T47D P4
GRK4	29.4818	-1.05409	0.000413003	CR3 P4 vs T47D P4
GRM6	4.26413	-1.87838	1.57417e-07	CR3 P4 vs T47D P4
GSTP1	5.03471	-1.06313	0.00743131	CR3 P4 vs T47D P4
GUCY1A2	88.6947	-2.07688	1.84015e-20	CR3 P4 vs T47D P4
GYG2	92.3877	-1.96707	2.96245e-23	CR3 P4 vs T47D P4
HACD4	118.243	-1.37553	2.33396e-13	CR3 P4 vs T47D P4
HEPHL1	22.9661	-1.69491	3.18143e-07	CR3 P4 vs T47D P4
HHIP	19.4286	-2.02062	7.59873e-09	CR3 P4 vs T47D P4
HLA-DQA2	21.503	-2.21696	5.30414e-12	CR3 P4 vs T47D P4
HLF	22.3707	-1.07542	0.00148916	CR3 P4 vs T47D P4
HMCN1	132.1	-4.423	8.97988e-75	CR3 P4 vs T47D P4
HNF4G	19.6107	-2.93039	7.84766e-19	CR3 P4 vs T47D P4
HOXC-AS2	71.0644	-1.14912	5.641e-09	CR3 P4 vs T47D P4
HP09053	4.74363	-1.06396	0.00698026	CR3 P4 vs T47D P4
HPD	28.2648	-1.38501	6.02391e-06	CR3 P4 vs T47D P4
HS6ST3	29.5765	-1.8093	3.31814e-09	CR3 P4 vs T47D P4
HTR1D	15.6843	-1.20089	0.00127313	CR3 P4 vs T47D P4
HYAL1	114.347	-1.99972	6.56516e-24	CR3 P4 vs T47D P4
IER5L	201.68	-1.23991	6.92255e-07	CR3 P4 vs T47D P4
IFFO2	596.712	-1.3847	5.52544e-50	CR3 P4 vs T47D P4
IGDCC3	59.4002	-1.15502	1.13609e-05	CR3 P4 vs T47D P4
IGSF11	34.8729	-1.44944	2.19224e-06	CR3 P4 vs T47D P4
IL17D	7.55649	-1.29602	0.000794438	CR3 P4 vs T47D P4
IL20RA	2884.93	-1.18234	5.71908e-83	CR3 P4 vs T47D P4
IL4R	324.487	-2.1286	2.86315e-80	CR3 P4 vs T47D P4
IL6ST	17238.2	-1.30861	1.06034e-27	CR3 P4 vs T47D P4
INTS9	791.02	-1.00534	1.12572e-33	CR3 P4 vs T47D P4
IRS2	86.0614	-1.68097	1.24897e-19	CR3 P4 vs T47D P4
JADE2	1478.15	-1.29795	3.9124e-45	CR3 P4 vs T47D P4
JAG1	164.182	-2.46966	5.63035e-47	CR3 P4 vs T47D P4
JAK1	18113.1	-1.07254	4.06855e-53	CR3 P4 vs T47D P4
JAKMIP2	36.3031	-4.06723	1.18503e-39	CR3 P4 vs T47D P4
JAM2	26.9872	-1.35048	3.64102e-05	CR3 P4 vs T47D P4
KBTBD11	66.9618	-1.47731	9.95839e-13	CR3 P4 vs T47D P4
KCNC1	208.61	-2.41188	1.59089e-42	CR3 P4 vs T47D P4
KCNH5	31.3142	-2.44114	5.86537e-15	CR3 P4 vs T47D P4
KCNJ2-AS1	40.1717	-2.57194	8.82899e-18	CR3 P4 vs T47D P4
KCNK3	4.96834	-1.70899	2.72869e-06	CR3 P4 vs T47D P4
KCNMB4	273.376	-1.76002	3.43174e-47	CR3 P4 vs T47D P4
KCNN2	14.7009	-2.65186	4.99447e-14	CR3 P4 vs T47D P4
KCTD12	53.5189	-1.33035	1.29662e-06	CR3 P4 vs T47D P4
KDELC2	5195.15	-1.45241	4.40028e-63	CR3 P4 vs T47D P4
KIF5A	12.0208	-1.03777	0.00708326	CR3 P4 vs T47D P4
KLF12	78.0102	-2.36468	1.55053e-20	CR3 P4 vs T47D P4
KLF13	1194.18	-1.0057	1.16602e-35	CR3 P4 vs T47D P4
KLF4	1009.72	-1.22762	1.97139e-43	CR3 P4 vs T47D P4
KLHL38	12.6103	-1.29065	0.00060695	CR3 P4 vs T47D P4
KLHL7-AS1	20.9211	-1.01723	0.00223288	CR3 P4 vs T47D P4
KLKB1	6.81127	-1.48841	9.97212e-05	CR3 P4 vs T47D P4
KLRG2	254.684	-1.45276	1.01328e-17	CR3 P4 vs T47D P4
KREMEN2	215.107	-1.33004	8.10877e-09	CR3 P4 vs T47D P4
KRT17P5	2.54549	-1.39403	2.66867e-05	CR3 P4 vs T47D P4
KRT5	29.5248	-1.17567	0.000234789	CR3 P4 vs T47D P4
LARGE	1572.57	-1.38075	6.93085e-63	CR3 P4 vs T47D P4
LCAT	292.594	-1.08712	8.18164e-11	CR3 P4 vs T47D P4
LDHB	938.154	-2.96248	5.14567e-160	CR3 P4 vs T47D P4
LHFPL2	769.497	-1.53462	3.7531e-55	CR3 P4 vs T47D P4
LHX1	23.532	-1.94868	1.54114e-10	CR3 P4 vs T47D P4
LHX6	166.7	-1.30835	1.57393e-19	CR3 P4 vs T47D P4
LIN7A	43.1966	-3.80072	2.8854e-37	CR3 P4 vs T47D P4
LINC00346	5.91989	-1.10613	0.00450996	CR3 P4 vs T47D P4
LINC00667	45.0499	-1.49187	1.1356e-08	CR3 P4 vs T47D P4
LINC00886	32.2408	-1.03731	0.000291361	CR3 P4 vs T47D P4
LINC00899	112.248	-1.02341	5.89976e-08	CR3 P4 vs T47D P4
LINC01114	3.20969	-1.07692	0.0029063	CR3 P4 vs T47D P4
LINC01405	8.98858	-1.07136	0.00562555	CR3 P4 vs T47D P4
LINC01511	327.069	-7.05898	3.15557e-166	CR3 P4 vs T47D P4
LINC01588	196.184	-1.31042	2.04337e-24	CR3 P4 vs T47D P4
LINGO1	4.90486	-1.17038	0.00273241	CR3 P4 vs T47D P4
LIPE	3.58803	-1.16065	0.00131927	CR3 P4 vs T47D P4
LIPT2	59.8531	-1.01944	6.89951e-06	CR3 P4 vs T47D P4
LMCD1	1033.08	-1.00273	1.63352e-33	CR3 P4 vs T47D P4
LMF1	129.08	-1.11735	4.6958e-09	CR3 P4 vs T47D P4
LMO3	2.46361	-1.06019	0.00231714	CR3 P4 vs T47D P4
LOC100128494	21.449	-1.1546	0.00109249	CR3 P4 vs T47D P4
LOC100129034	3344.65	-1.60833	5.1689e-198	CR3 P4 vs T47D P4
LOC100129148	14.5178	-1.23827	0.000430409	CR3 P4 vs T47D P4
LOC100129931	271.46	-2.45426	2.6539e-95	CR3 P4 vs T47D P4
LOC100130987	33.9826	-1.18733	2.82015e-05	CR3 P4 vs T47D P4
LOC100133315	97.7023	-1.06373	3.10403e-07	CR3 P4 vs T47D P4
LOC100288798	197.633	-1.2169	1.23508e-19	CR3 P4 vs T47D P4
LOC100505666	141.126	-1.69154	7.1212e-28	CR3 P4 vs T47D P4
LOC100506368	145.987	-1.0045	1.70212e-09	CR3 P4 vs T47D P4
LOC100506497	45.2366	-1.12621	8.83424e-05	CR3 P4 vs T47D P4
LOC100652999	13.495	-1.38942	0.000171136	CR3 P4 vs T47D P4
LOC101927204	442.393	-1.06411	4.21226e-24	CR3 P4 vs T47D P4
LOC101927934	21.0726	-1.2673	0.000201893	CR3 P4 vs T47D P4
LOC101928203	9.98812	-1.50786	6.34868e-05	CR3 P4 vs T47D P4
LOC101929384	3.02698	-1.37192	0.000100366	CR3 P4 vs T47D P4
LOC102724301	88.1502	-1.02156	4.34339e-07	CR3 P4 vs T47D P4
LOC153684	96.4588	-1.04765	4.28033e-07	CR3 P4 vs T47D P4
LOC202181	6.67018	-1.31772	0.00065787	CR3 P4 vs T47D P4
LOC389641	441.443	-1.63738	1.81321e-52	CR3 P4 vs T47D P4
LOX	69.6146	-2.26586	1.61524e-26	CR3 P4 vs T47D P4
LRRC15	37.4642	-1.00839	0.000235584	CR3 P4 vs T47D P4
LRRC69	66.6936	-1.5702	3.13357e-11	CR3 P4 vs T47D P4
LRTOMT	978.493	-1.069	4.99321e-32	CR3 P4 vs T47D P4
LUM	44.8059	-3.50501	1.16418e-30	CR3 P4 vs T47D P4
LYN	264.831	-1.01644	1.03407e-15	CR3 P4 vs T47D P4
MACROD1	541.344	-1.05781	9.28623e-11	CR3 P4 vs T47D P4
MAFB	1171.5	-1.26226	8.5496e-27	CR3 P4 vs T47D P4
MAK	14.3678	-1.10048	0.00357756	CR3 P4 vs T47D P4
MAMLD1	9.00377	-1.15325	0.00282433	CR3 P4 vs T47D P4
MAN2C1	863.986	-1.15551	3.75989e-12	CR3 P4 vs T47D P4
MAP1B	34.6778	-2.2286	1.61689e-13	CR3 P4 vs T47D P4
MAP6D1	1594.38	-1.44338	1.24017e-108	CR3 P4 vs T47D P4
MAP7D2	45.7454	-1.93862	2.72819e-11	CR3 P4 vs T47D P4
MAPK15	165.149	-1.32596	1.11122e-09	CR3 P4 vs T47D P4
MAPK8IP2	23.7118	-1.01789	0.00145438	CR3 P4 vs T47D P4
MAPT-IT1	3.75539	-1.11756	0.00296473	CR3 P4 vs T47D P4
MAPT	616.274	-3.52187	3.45241e-196	CR3 P4 vs T47D P4
2017-03-03	210.561	-1.13692	1.3637e-16	CR3 P4 vs T47D P4
MAST4	1011.73	-1.19196	1.89898e-64	CR3 P4 vs T47D P4
MATN3	1570.93	-1.23822	7.69425e-69	CR3 P4 vs T47D P4
MC5R	6.28965	-2.04734	3.10578e-08	CR3 P4 vs T47D P4
MCAM	741.05	-2.30266	2.24211e-83	CR3 P4 vs T47D P4
MCIDAS	60.6244	-1.30503	2.87688e-07	CR3 P4 vs T47D P4
MEF2C	11.3372	-1.69468	5.93046e-06	CR3 P4 vs T47D P4
METTL7B	78.4964	-1.0076	1.9226e-06	CR3 P4 vs T47D P4
MET	31.2973	-1.71721	1.94976e-08	CR3 P4 vs T47D P4
MFSD2B	13.2108	-1.32966	0.000296101	CR3 P4 vs T47D P4
MFSD3	727.004	-1.38118	9.90709e-12	CR3 P4 vs T47D P4
MFSD7	543.963	-1.70052	1.9883e-14	CR3 P4 vs T47D P4
MGLL	390.988	-1.01928	8.17001e-12	CR3 P4 vs T47D P4
[truncated: 2,346 more rows]
